# Supplementary material for: Testing assembly strategies of Francisella tularensis genomes to infer an evolutionary conservation analysis of genomic structures
Source: BMC Genomics. 2021 Nov 14;22:822. doi: 10.1186/s12864-021-08115-x (PMC8590783; doi:10.1186/s12864-021-08115-x)
Supplement: Supplementary file 2 — Additional file 2: Supplementary Figure 2. Bivariate plot of log-transformed read length against base call quality with hexagonal bins and marginal histograms (NanoPlot) of raw reads a) PacBio and b) ONT. [file 12864_2021_8115_MOESM2_ESM.zip]

Archive with 4 entries (4 files):
- Supp_Fig_12a.png
- Supp_Fig_12b.png
- Supp_Fig_2A.png
- Supp_Fig_2B.png
