# Supplementary material for: Testing assembly strategies of Francisella tularensis genomes to infer an evolutionary conservation analysis of genomic structures
Source: BMC Genomics. 2021 Nov 14;22:822. doi: 10.1186/s12864-021-08115-x (PMC8590783; doi:10.1186/s12864-021-08115-x)
Supplement: Supplementary file 13 — Additional file 13: Supplementary Fig. 13. Effects of coverage on NGA50 values and errrors in Flye/P ilon assemblies. [file 12864_2021_8115_MOESM13_ESM.zip]

Archive with 2 entries (2 files):
- Supp_Fig_13a.png
- Supp_Fig_13b.png
