# Supplementary material for: Testing assembly strategies of Francisella tularensis genomes to infer an evolutionary conservation analysis of genomic structures
Source: BMC Genomics. 2021 Nov 14;22:822. doi: 10.1186/s12864-021-08115-x (PMC8590783; doi:10.1186/s12864-021-08115-x)
Supplement: Supplementary file 15 — Additional file 15: Supplementary Fig. 15. Effects of preprocessing on errors in hybrid assembl ies. [file 12864_2021_8115_MOESM15_ESM.zip]

Archive with 3 entries (3 files):
- Supp_Fig_15a.png
- Supp_Fig_15b.png
- Supp_Fig_15c.png
