# Supplementary material for: Testing assembly strategies of Francisella tularensis genomes to infer an evolutionary conservation analysis of genomic structures
Source: BMC Genomics. 2021 Nov 14;22:822. doi: 10.1186/s12864-021-08115-x (PMC8590783; doi:10.1186/s12864-021-08115-x)
Supplement: Supplementary file 19 — Additional file 19: Supplementary Table 1. Read statistic of raw data and preprocessed reads. [file 12864_2021_8115_MOESM19_ESM.xlsx]

## Sheet: Raw_reads
Read library	Strain ID	Total Raw Reads	Total bases (Mbps)	Mean Length (bps)	Median Length (bps)	Max Length (bps)	N50 (bps)	Avg. Coverage (fold)	Mapped Reads (%)	Genome Covered (%)
PacBio	08T0013	116415	1015	8717	7398	55768	13240	383	96.07	100
	12T0050	174255	1061	6090	4365	45577	10128	465	97.02	100
	12T0052	136490	1150	8425	7450	51976	12740	431	94.95	100
	12T0058	137377	1114	8106	7028	46597	12064	460	97.29	100
	FSC237	156128	1275	8168	7216	49382	11848	533	97.5	100
MinION	08T0013	336617	574	1707	729	743637	3869	230	89.69	100
	12T0050	151749	175	1151	619	1282839	1521	64	89.73	100
	12T0052	407864	468	1148	624	666423	1537	164	86.22	100
	12T0058	208934	367	1756	703	634425	4419	143	90.77	100
	FSC237	103063	676	6557	1317	1492819	30567	282	86.86	100
HiSeq	08T0013	60854934	9189	151	151	151	-	4793	99.56	100
	12T0050	18032614	2723	151	151	151	-	1432	99.81	100
	12T0052	40960920	6185	151	151	151	-	3232	99.55	100
	12T0058	97613184	14740	151	151	151	-	7711	99.63	100
	FSC237	49474426	7471	151	151	151	-	3910	99.53	100
MiSeq	08T0013	853834	195	229	251	251	-	102	99.78	99.37
	12T0050	650478	150	230	251	251	-	79	99.82	99.16
	12T0052	643618	148	230	251	251	-	78	99.81	99.37
	12T0058	740146	170	230	251	251	-	89	99.86	99.55
	FSC237	1184100	266	225	251	251	-	140	99.83	99.74
IonTorrent	08T0013	1230952	389	316	338	460	340	204	99.83	99.99
	12T0050	1213176	384	317	348	533	352	202	99.87	100
	12T0052	986486	309	314	337	482	339	163	99.89	100
	12T0058	556227	175	314	340	504	342	92	99.89	100
	FSC237	1206987	352	291	314	507	315	185	99.88	100

## Sheet: Preprocessed_reads
Read library	Preprocessing	Strain ID	Total Raw Reads	Total bases (Mbps)	Mean Read Length (bps)	Median Read length (bps)	Max Read Length (bps)	N50 (bps)	Average Coverage (fold)	Mapped Reads (%)	Genome Covered (%)
PacBio	Subsampled	08T0013	10874	94	8619	7294	45216	13144	35	95.99	100.00
		12T0050	15525	95	6093	4421	38938	10140	41	97.02	100.00
		12T0052	11222	95	8428	7476	43403	12713	36	95.06	100.00
		12T0058	11684	95	8171	7082	42117	12087	39	97.54	100.00
		FSC237	11587	94	8132	7176	40436	11814	40	97.49	100.00
	Corrected	08T0013	7113	54	7624	6732	27824	10943	28	99.99	100.00
		12T0050	9046	49	5448	4002	29196	8592	26	99.76	100.00
		12T0052	6716	51	7547	6914	29430	10871	27	99.96	100.00
		12T0058	5371	35	6512	5438	30090	9741	18	99.93	99.74
		FSC237	8548	66	7742	6919	33050	10618	35	100.00	100.00
	Filtered 10 kb	08T0013	2496	60	24048	23160	48187	24209	18	99.44	100.00
		12T0050	3306	60	18151	17070	44410	18090	29	100.00	100.00
		12T0052	2566	60	23389	22416	49682	23789	19	99.81	100.00
		12T0058	3299	60	18192	17293	43753	18211	29	100.00	100.00
		FSC237	3093	60	19400	18236	43915	19176	29	99.97	100.00
MinION	Subsampled	08T0013	55528	99	1777	723	475607	4412	36	84.84	100.00
		12T0050	82142	95	1159	620	1282839	1539	35	89.61	100.00
		12T0052	82357	94	1139	622	495267	1593	33	80.36	100.00
		12T0058	53934	99	1833	695	600720	5094	35	85.65	100.00
		FSC237	14433	92	6393	1528	1491223	26869	34	77.81	100.00
	Corrected	08T0013	11649	41	3515	1546	108674	6921	21	98.91	100.00
		12T0050	14737	33	2252	1289	88396	2989	17	97.10	99.95
		12T0052	15044	35	2310	1371	111425	3043	18	98.62	99.92
		12T0058	11593	43	3743	1549	164205	8168	22	98.18	100.00
		FSC237	4969	57	11538	4295	129552	31358	29	96.78	100.00
	Filtered 10 kb	08T0013	1625	60	36928	33326	142301	39183	30	100.00	100.00
		12T0050	1199	37	30946	17654	1282839	44471	8	64.14	99.98
		12T0052	1013	29	28937	16643	506871	41178	5	61.30	99.17
		12T0058	1696	60	35392	31336	188265	39990	30	100.00	100.00
		FSC237	963	60	62345	58908	165038	63997	29	100.00	100.00
HiSeq	Subsampled	08T0013	1004358	152	151	151	151	-	79	99.56	99.99
		12T0050	1001806	151	151	151	151	-	80	99.82	100.00
		12T0052	1001806	151	151	151	151	-	79	99.55	100.00
		12T0058	1003526	152	151	151	151	-	79	99.64	100.00
		FSC237	1002794	151	151	151	151	-	79	99.52	100.00
MiSeq	Subsampled	08T0013	662262	151	229	251	251	-	79	99.78	99.00
		12T0050	650478	150	230	251	251	-	79	99.82	99.16
		12T0052	643618	148	230	251	251	-	78	99.81	99.37
		12T0058	658838	151	230	251	251	-	80	99.87	99.42
		FSC237	672986	151	225	251	251	-	80	99.84	99.09
IonTorrent	Subsampled	08T0013	479931	152	316	338	460	340	80	99.83	99.98
		12T0050	477201	151	317	348	533	352	80	99.86	100.00
		12T0052	481760	151	314	337	459	339	80	99.89	100.00
		12T0058	482588	152	314	340	504	342	80	99.89	100.00
		FSC237	520351	152	291	314	507	315	80	99.88	100.00
