# Supplementary material for: Testing assembly strategies of Francisella tularensis genomes to infer an evolutionary conservation analysis of genomic structures
Source: BMC Genomics. 2021 Nov 14;22:822. doi: 10.1186/s12864-021-08115-x (PMC8590783; doi:10.1186/s12864-021-08115-x)
Supplement: Supplementary file 20 — Additional file 20: Supplementary Table 2. Performance of tested eight short-read assemblers in five isolates of F. tularensis. [file 12864_2021_8115_MOESM20_ESM.xlsx]

## Sheet: FSC237
Short read library	Assembler	Total length (bp)	GC (%)	Contigs (>= 500 bp)	N50 (kb)	NGA50 (kb)	Genome covered (%)	Genomic features (Complete + partial)	Complete Busco (%)	Errors (per 100 kb)
HiSeq	A5.miseq	1810549	32.27	73	36.86	35.66	95.62	3525 + 44 part	93.24	0.06
HiSeq	ABySS_k96	1854439	32.34	67	37.12	36.45	97.45	3613 + 74 part	93.24	0.22
HiSeq	ABySS_k128	1860798	32.33	66	37.67	36.52	97.66	3625 + 77 part	93.24	0.27
HiSeq	IDBA	1805487	32.26	72	35.33	32.9	95.39	3526 + 16 part	93.24	0
HiSeq	MaSuRCA	1834042	32.31	77	32.99	32.97	96.01	3514 + 127 part	92.57	25.54
HiSeq	MIRA	1845436	32.21	106	37.08	35.63	96.84	3542 + 182 part	93.24	0.48
HiSeq	SGA	1808165	32.27	68	36.86	35.71	95.52	3529 + 38 part	93.24	0.11
HiSeq	SPAdes	1800565	32.28	67	36.72	35.6	95.12	3513 + 13 part	93.24	0.06
HiSeq	Tadpole	1788383	32.31	429	6.55	5.9	94.03	2811 + 570 part	83.11	0
HiSeq	VelvetOptimiser	1792959	32.31	66	37.71	36.62	94.73	3404 + 21 part	92.57	7.81
MiSeq	A5.miseq	1810549	32.27	73	36.86	35.66	95.62	3525 + 44 part	93.24	0.06
MiSeq	ABySS_k96	1578817	33.26	513	4.43	3.61	83.37	2316 + 905 part	86.49	0.89
MiSeq	ABySS_k128	1571762	33.3	577	3.99	3.27	82.95	2249 + 961 part	83.78	0.51
MiSeq	IDBA	1778572	32.42	229	14.24	12.45	93.92	3265 + 224 part	91.89	5.35
MiSeq	MaSuRCA	954141	32.6	160	8.44	0.9	50.38	1713 + 292 part	62.16	1.04
MiSeq	MIRA	1953364	33.51	963	3.25	3.29	88.84	2524 + 919 part	82.43	1.01
MiSeq	SGA	1675784	32.83	549	4.6	4.03	88.11	2584 + 783 part	87.84	0
MiSeq	SPAdes	1777123	32.42	220	14.52	13.61	93.82	3256 + 225 part	91.22	4.85
MiSeq	Tadpole	1704386	32.73	453	6.19	5.43	89.93	2676 + 593 part	88.51	0.18
MiSeq	VelvetOptimiser	1752953	32.51	290	10.93	10.14	92.56	2999 + 351 part	86.49	4.16
IonTorrent	ABySS_k96	1796240	32.28	195	14.1	13.64	94.8	3320 + 213 part	87.84	3.62
IonTorrent	ABySS_k128	1800293	32.27	214	13.15	12.51	94.92	3284 + 239 part	87.84	4.01
IonTorrent	IDBA	1800534	32.27	267	10.9	10.66	94.52	3200 + 351 part	88.51	6.82
IonTorrent	MaSuRCA	1804929	32.29	121	23.52	22.62	95.28	3441 + 182 part	66.22	82.35
IonTorrent	MIRA	1866097	32.26	108	43.87	31.33	97.18	3487 + 192 part	91.89	4.11
IonTorrent	SGA	2093119	32.61	2861	0.58	0.6	78.6	959 + 2354 part	28.38	111.85
IonTorrent	SPAdes	1797305	32.3	70	35.54	35.2	94.94	3500 + 27 part	91.89	4.45
IonTorrent	Tadpole	295233	34.32	452	0.64	NA	15.59	84 + 866 part	2.7	12.2
IonTorrent	VelvetOptimiser	1783508	32.34	270	10.76	10.09	94.03	3072 + 345 part	76.35	79.73

## Sheet: 08T0013
Short read library	Assembler	Total length (bp)	GC (%)	Contigs (>= 500 bp)	N50 (kb)	NGA50 (kb)	Genome covered (%)	Genomic features (Complete + partial)	Complete Busco (%)	Errors (per 100 kb)
HiSeq	A5.miseq	1792481	32.18	100	27.03	25.66	94.45	1907 + 87 part	93.24	11.78
HiSeq	ABySS_k96	1847960	32.34	93	28.49	27.81	96.68	1941 + 99 part	93.24	13.2
HiSeq	ABySS_k128	1848853	32.34	92	28.52	27.86	96.74	1941 + 100 part	93.24	13.47
HiSeq	IDBA	1787225	32.18	99	26.98	25.61	94.19	1906 + 70 part	93.24	11.7
HiSeq	MaSuRCA	1803616	32.18	101	25.25	23.53	94.39	1886 + 111 part	92.57	24.76
HiSeq	MIRA	1829614	32.13	126	27.23	26.91	95.86	1910 + 126 part	93.24	13.1
HiSeq	SGA	1790913	32.18	98	27.64	26.66	94.38	1911 + 86 part	93.24	11.68
HiSeq	SPAdes	1779697	32.21	97	26.89	25.52	93.81	1895 + 20 part	93.24	10.63
HiSeq	Tadpole	1766581	32.24	332	8.08	7.24	92.82	1639 + 244 part	86.49	8.86
HiSeq	VelvetOptimiser	1769140	32.25	99	27.43	25.42	93.27	1861 + 46 part	93.24	13.29
MiSeq	A5.miseq	1792481	32.18	100	27.03	25.66	94.45	1907 + 87 part	93.24	11.78
MiSeq	ABySS_k96	1522586	33.3	532	4.28	3.11	80.25	1219 + 518 part	82.43	11.05
MiSeq	ABySS_k128	1511975	33.35	584	3.75	2.84	79.65	1179 + 568 part	85.14	11.06
MiSeq	IDBA	1758306	32.34	258	12.39	11.04	92.61	1775 + 188 part	92.57	22.67
MiSeq	MaSuRCA	713239	32.51	141	7.2	NA	37.62	654 + 144 part	46.62	11.35
MiSeq	MIRA	1944904	33.54	1042	2.91	3	87.61	1323 + 598 part	80.41	14.6
MiSeq	SGA	1633973	32.84	570	4.42	3.6	85.87	1390 + 497 part	88.51	11.24
MiSeq	SPAdes	1749983	32.36	237	12.57	11.1	92.21	1775 + 172 part	92.57	21.05
MiSeq	Tadpole	1662471	32.73	534	4.55	4.1	87.48	1439 + 385 part	87.16	8.98
MiSeq	VelvetOptimiser	1718987	32.48	294	9.74	8.57	90.58	1663 + 215 part	90.54	19.11
IonTorrent	ABySS_k96	1769637	32.22	253	12.09	10.97	93.2	1748 + 169 part	85.81	14.37
IonTorrent	ABySS_k128	1771803	32.21	281	10.07	9.04	93.26	1728 + 224 part	85.81	14.77
IonTorrent	IDBA	1770661	32.21	500	5.44	5.04	92.04	1541 + 426 part	76.35	22.29
IonTorrent	MaSuRCA	1802207	32.2	148	19.61	18.75	94.87	1874 + 149 part	58.78	98.8
IonTorrent	MIRA	1886849	32.18	162	26.02	20.45	97.02	1877 + 162 part	89.86	21.43
IonTorrent	SGA	2794460	32.52	4561	0.56	0.6	83.47	445 + 1477 part	16.22	236.29
IonTorrent	SPAdes	1775336	32.23	97	27.48	26.48	93.58	1883 + 27 part	92.57	14.94
IonTorrent	Tadpole	169852	34.23	273	0.61	NA	8.96	38 + 301 part	1.35	26.5
IonTorrent	VelvetOptimiser	1749886	32.3	389	7.11	6.54	92.03	1589 + 302 part	66.22	95.66

## Sheet: 12T0050
Short read library	Assembler	Total length (bp)	GC (%)	Contigs (>= 500 bp)	N50 (kb)	NGA50 (kb)	Genome covered (%)	Genomic features (Complete + partial)	Complete Busco (%)	Errors (per 100 kb)
HiSeq	A5.miseq	1791706	32.18	101	27.03	25.67	94.7	1910 + 90 part	93.24	1.62
HiSeq	ABySS_k96	1851521	32.34	92	28.49	27.55	97.08	1939 + 93 part	93.24	2.78
HiSeq	ABySS_k128	1859248	32.31	93	28.52	27.84	97.38	1941 + 98 part	93.24	2.88
HiSeq	IDBA	1785717	32.18	100	26.98	25.61	94.39	1906 + 71 part	93.24	1.62
HiSeq	MaSuRCA	1822554	32.34	94	27.78	27.68	95.67	1940 + 98 part	93.24	3.32
HiSeq	MIRA	1827525	32.15	130	27.24	27.01	95.95	1919 + 125 part	93.24	2.48
HiSeq	SGA	1789640	32.18	99	27	25.67	94.61	1910 + 72 part	93.24	1.68
HiSeq	SPAdes	1777889	32.21	96	27.53	26.89	94	1895 + 19 part	93.24	1.46
HiSeq	Tadpole	1765507	32.26	122	21.73	20.2	93.34	1825 + 60 part	92.57	1.3
HiSeq	VelvetOptimiser	1767630	32.25	104	27.43	26.42	93.48	1856 + 54 part	92.57	2.82
MiSeq	A5.miseq	1791706	32.18	101	27.03	25.67	94.7	1910 + 90 part	93.24	1.62
MiSeq	ABySS_k96	1566672	33.12	490	4.71	3.91	82.82	1306 + 466 part	86.49	2.3
MiSeq	ABySS_k128	1555013	33.19	541	4.36	3.38	82.18	1270 + 498 part	87.16	1.61
MiSeq	IDBA	1756808	32.33	232	12.19	11.53	92.79	1774 + 178 part	92.57	9.97
MiSeq	MaSuRCA	874985	32.51	145	8.54	NA	46.26	844 + 160 part	54.73	3.66
MiSeq	MIRA	1976397	33.54	986	3.27	3.5	88.67	1414 + 502 part	81.76	3.74
MiSeq	SGA	1658328	32.73	520	4.89	4.33	87.36	1444 + 455 part	90.54	1.57
MiSeq	SPAdes	1746861	32.35	202	14.48	12.04	92.31	1775 + 161 part	92.57	8.42
MiSeq	Tadpole	1666948	32.69	444	6.16	5.32	88.02	1467 + 338 part	90.54	1.44
MiSeq	VelvetOptimiser	1726606	32.44	266	10.7	9.58	91.25	1675 + 193 part	89.86	10.78
IonTorrent	ABySS_k96	1761597	32.22	319	9.03	8.5	93.03	1684 + 232 part	79.73	6.08
IonTorrent	ABySS_k128	1766371	32.21	311	9.67	8.69	93.18	1696 + 259 part	84.46	6.25
IonTorrent	IDBA	1748169	32.23	571	4.31	4.13	90.88	1449 + 497 part	79.73	13.15
IonTorrent	MaSuRCA	1797979	32.2	156	17.93	17.19	95	1868 + 145 part	62.84	100.32
IonTorrent	MIRA	1886579	32.2	146	43.38	20.1	97.25	1900 + 136 part	89.86	12.36
IonTorrent	SGA	3106116	32.62	5146	0.56	0.6	86.41	459 + 1486 part	15.54	243.4
IonTorrent	SPAdes	1774275	32.24	98	26.84	25.48	93.79	1880 + 31 part	93.24	6.6
IonTorrent	Tadpole	133226	34.26	215	0.6	NA	7.04	19 + 236 part	0	27.03
IonTorrent	VelvetOptimiser	1754804	32.26	450	5.59	5.11	92.5	1545 + 351 part	54.73	105.2

## Sheet: 12T0052
Short read library	Assembler	Total length (bp)	GC (%)	Contigs (>= 500 bp)	N50 (kb)	NGA50 (kb)	Genome covered (%)	Genomic features (Complete + partial)	Complete Busco (%)	Errors (per 100 kb)
HiSeq	A5.miseq	1791085	32.18	100	27.03	25.67	94.67	1910 + 88 part	93.24	1.62
HiSeq	ABySS_k96	1852266	32.35	93	28.95	27.96	97.12	1941 + 95 part	93.24	2.99
HiSeq	ABySS_k128	1862501	32.31	94	27.59	27.59	97.58	1942 + 97 part	93.24	3.19
HiSeq	IDBA	1785602	32.18	99	26.98	25.61	94.4	1906 + 71 part	93.24	1.62
HiSeq	MaSuRCA	1806438	32.18	112	25.39	23.18	93.98	1886 + 116 part	93.24	21.21
HiSeq	MIRA	1822513	32.14	120	27.24	26.93	95.91	1913 + 127 part	93.24	1.93
HiSeq	SGA	1789957	32.18	99	27.03	25.67	94.62	1910 + 83 part	93.24	1.62
HiSeq	SPAdes	1777547	32.21	97	27.53	26.52	93.98	1894 + 20 part	93.24	1.52
HiSeq	Tadpole	1761934	32.24	406	6.41	5.94	92.78	1572 + 310 part	83.78	1.31
HiSeq	VelvetOptimiser	1767414	32.25	98	27.43	25.43	93.46	1857 + 48 part	93.24	6.62
MiSeq	A5.miseq	1791085	32.18	100	27.03	25.67	94.67	1910 + 88 part	93.24	1.62
MiSeq	ABySS_k96	1589766	33.04	468	5.05	4.17	84.03	1336 + 441 part	88.51	1.89
MiSeq	ABySS_k128	1584355	33.07	496	4.51	3.65	83.71	1308 + 487 part	89.86	1.58
MiSeq	IDBA	1766311	32.3	208	15.5	14.48	93.36	1805 + 161 part	93.24	9.57
MiSeq	MaSuRCA	1035871	32.45	136	12.09	3.34	54.72	1059 + 152 part	74.32	2.52
MiSeq	MIRA	2018312	33.48	950	3.55	3.73	90.14	1451 + 496 part	83.78	4.21
MiSeq	SGA	1691655	32.6	470	5.55	4.91	89.09	1517 + 403 part	89.86	1.49
MiSeq	SPAdes	1765188	32.29	198	16.16	14.66	93.31	1815 + 138 part	93.24	6.3
MiSeq	Tadpole	1697737	32.58	421	6.9	5.66	89.65	1526 + 314 part	89.19	1.18
MiSeq	VelvetOptimiser	1740002	32.35	285	11.29	9.97	91.97	1674 + 207 part	85.81	8.28
IonTorrent	ABySS_k96	1768786	32.21	269	10.31	9.74	93.44	1739 + 180 part	83.11	5.09
IonTorrent	ABySS_k128	1774628	32.19	281	9.78	9.19	93.64	1734 + 225 part	81.08	5.99
IonTorrent	IDBA	1771845	32.21	528	5.06	4.68	92.1	1508 + 439 part	76.35	14.93
IonTorrent	MaSuRCA	1786991	32.23	161	17.01	16.6	94.35	1850 + 155 part	56.76	96.8
IonTorrent	MIRA	1879721	32.18	141	34.31	18.96	97.31	1898 + 130 part	88.51	10.28
IonTorrent	SGA	2790649	32.55	4525	0.56	0.59	84.08	468 + 1467 part	18.24	215.55
IonTorrent	SPAdes	1774532	32.23	99	26.84	25.48	93.81	1880 + 32 part	91.22	6.43
IonTorrent	Tadpole	190138	34.26	301	0.62	NA	10.05	31 + 325 part	3.38	16.31
IonTorrent	VelvetOptimiser	1756945	32.26	370	7.31	6.86	92.67	1625 + 282 part	62.84	89.54

## Sheet: 12T0058
Short read library	Assembler	Total length (bp)	GC (%)	Contigs (>= 500 bp)	N50 (kb)	NGA50 (kb)	Genome covered (%)	Genomic features (Complete + partial)	Complete Busco (%)	Errors (per 100 kb)
HiSeq	A5.miseq	1792163	32.18	99	27.03	25.65	94.57	1908 + 94 part	93.24	3.57
HiSeq	ABySS_k96	1847430	32.34	95	27.54	27.14	96.79	1946 + 86 part	93.24	4.53
HiSeq	ABySS_k128	1882875	32.33	91	28.19	26.98	97.24	1946 + 92 part	93.24	5.09
HiSeq	IDBA	1787549	32.17	102	26.61	25.28	94.33	1909 + 75 part	93.24	3.58
HiSeq	MaSuRCA	1804712	32.17	101	25.81	25.42	94.17	1886 + 113 part	91.22	15.64
HiSeq	MIRA	1820767	32.15	114	27.25	26.77	95.77	1919 + 117 part	93.24	5.4
HiSeq	SGA	1790914	32.18	100	26.66	25.34	94.5	1915 + 76 part	93.24	3.52
HiSeq	SPAdes	1778761	32.21	98	26.89	25.51	93.88	1901 + 20 part	93.24	3.48
HiSeq	Tadpole	1769471	32.24	318	8.08	7.29	93.13	1656 + 235 part	84.46	3.06
HiSeq	VelvetOptimiser	1769026	32.25	99	26.42	25.1	93.39	1866 + 47 part	92.57	7.01
MiSeq	A5.miseq	1792163	32.18	99	27.03	25.65	94.57	1908 + 94 part	93.24	3.57
MiSeq	ABySS_k96	1581844	33.09	491	5.04	4	83.45	1331 + 466 part	87.16	3.99
MiSeq	ABySS_k128	1590917	33.06	536	4.67	3.77	83.92	1318 + 526 part	85.81	3.52
MiSeq	IDBA	1767680	32.29	201	15.35	14.78	93.25	1816 + 156 part	92.57	8.94
MiSeq	MaSuRCA	1082104	32.5	155	9.74	3.75	57.12	1029 + 165 part	43.92	5.27
MiSeq	MIRA	1991549	33.28	918	3.65	3.9	90.67	1486 + 487 part	83.78	6.58
MiSeq	SGA	1694714	32.61	479	5.83	4.95	89.09	1548 + 386 part	89.86	3.44
MiSeq	SPAdes	1758287	32.31	182	15.95	15.11	92.79	1813 + 142 part	92.57	7.74
MiSeq	Tadpole	1702569	32.56	434	6.1	5.49	89.73	1566 + 293 part	87.16	3.06
MiSeq	VelvetOptimiser	1738725	32.4	249	12.59	11.21	91.75	1714 + 170 part	91.89	10.99
IonTorrent	ABySS_k96	1768606	32.22	274	11.65	10.94	93.22	1741 + 182 part	83.78	7.64
IonTorrent	ABySS_k128	1773516	32.2	291	10.99	10.31	93.41	1732 + 236 part	81.76	8.47
IonTorrent	IDBA	1759669	32.23	450	6.02	5.6	91.85	1564 + 402 part	75	12.13
IonTorrent	MaSuRCA	1803483	32.2	145	20.27	19.13	94.99	1879 + 146 part	61.49	86.82
IonTorrent	MIRA	1903795	32.21	206	29.1	18.2	97.12	1873 + 171 part	89.19	13.1
IonTorrent	SGA	2830631	32.58	4619	0.56	0.6	83.84	451 + 1492 part	10.14	233.69
IonTorrent	SPAdes	1774547	32.23	97	26.84	25.46	93.67	1889 + 28 part	92.57	9.13
IonTorrent	Tadpole	176379	34.1	279	0.61	NA	9.3	32 + 306 part	2.7	23.26
IonTorrent	VelvetOptimiser	1751614	32.28	414	6.3	5.8	92.21	1584 + 306 part	63.51	90.87
