# Supplementary material for: Testing assembly strategies of Francisella tularensis genomes to infer an evolutionary conservation analysis of genomic structures
Source: BMC Genomics. 2021 Nov 14;22:822. doi: 10.1186/s12864-021-08115-x (PMC8590783; doi:10.1186/s12864-021-08115-x)
Supplement: Supplementary file 21 — Additional file 21: Supplementary Table 3. Performance of long-read and hybrid assemblers in five isolates of F. tularensis. [file 12864_2021_8115_MOESM21_ESM.xlsx]

## Sheet: FSC237
Long read library	Assembler	Short read library	Total length (bp)	GC (%)	Contigs (>= 500 bp)	N50 (Mb)	NGA50 (Mb)	Genome covered (%)	Genomic features (Complete + partial)	Complete Busco (%)	True/all circular contigs - Canu (size)	True/all circular contigs - SPAdes (size)	Errors (per 100 kb)
PacBio	Canu/ Pilon	HiSeq	1889842	32.27	1	1.89	1.89	99.85	3794 + 3 part	93.92	0/0	0/0	4.34
		MiSeq	1889606	32.27	1	1.89	1.89	99.85	3794 + 3 part	92.57	0/0	0/0	17.14
		IonTorrent	1889812	32.27	1	1.89	1.89	99.85	3794 + 3 part	93.24	0/0	0/0	5.82
	Flye/ Pilon	HiSeq	1892761	32.26	2	1.5	1.5	100	3795 + 2 part	93.92	1/1 (1892709)	0/1 (393322)	0.74
		MiSeq	1958505	32.22	2	1.53	1.53	100	3796 + 1 part	92.57	1/1 (1892639)	0/0	23.78
		IonTorrent	1958909	32.22	2	1.53	1.53	100	3796 + 1 part	93.92	0/1 (393321)	0/0	28.16
	SPAdes	HiSeq	1858769	32.28	2	1.5	1.12	98.2	3736 + 3 part	93.92	0/1 (1499404)	0/0	0.16
		MiSeq	1830140	32.33	29	0.09	0.09	96.69	3600 + 15 part	93.92	0/0	0/0	14.09
		IonTorrent	1858056	32.28	2	1.5	1.5	98.17	3738 + 1 part	92.57	1/1 (1892668)	1/1 (1858067)	4.36
	Unicyler	HiSeq	1856294	32.29	6	1.46	1.46	97.79	3703 + 7 part	93.92	1/1 (1892695)	0/0	0.05
		MiSeq	1865687	32.28	7	1.15	1.15	98.08	3730 + 4 part	93.92	0/1 (393314)	0/1 (393323)	10.28
		IonTorrent	1855936	32.29	6	1.46	1.46	98.06	3718 + 5 part	93.92	1/1 (1892586)	0/0	6.04
MinION	Canu/ Pilon	HiSeq	1949612	32.26	1	1.95	1.95	99.97	3794 + 3 part	93.24	1/1 (1891217)	0/0	53.9
		MiSeq	1942673	32.34	1	1.94	1.94	99.97	3794 + 3 part	62.16	0/0 (*)	0/0	351.18
		IonTorrent	1948850	32.27	1	1.95	1.95	99.97	3794 + 3 part	88.51	1/1 (1890591)	0/0	78.43
	Flye/ Pilon	HiSeq	1921160	31.96	3	1.89	1.89	99.97	3793 + 3 part	77.7	0/0 (*)	1/1 (1893441)	98.56
		MiSeq	1944710	31.58	3	1.92	1.92	99.97	3792 + 3 part	64.86	1/1 (1913901)	0/0	1059.83
		IonTorrent	1921860	31.95	3	1.89	1.89	99.97	3792 + 3 part	67.57	0/0 (*)	0/0	162.61
	SPAdes	HiSeq	1892530	32.28	1	1.89	1.86	98.21	3740 + 2 part	93.92	1/1 (1891993)	0/0	0.16
		MiSeq	1827899	32.33	32	0.09	0.09	96.58	3592 + 15 part	93.92	0/0	0/0	20.84
		IonTorrent	1858435	32.28	2	1.5	1.4	98.19	3736 + 2 part	91.89	0/1 (1498148)	0/0	4.57
	Unicyler	HiSeq	1892775	32.26	1	1.89	1.89	100	3794 + 3 part	93.92	0/0 (*)	0/0	0.05
		MiSeq	1921618	32.25	12	1.89	1.89	99.88	3789 + 3 part	93.92	1/1 (1891153)	0/0	57.4
		IonTorrent	1892630	32.26	1	1.89	1.89	100	3794 + 3 part	93.92	0/0 (*)	0/0	6.77

## Sheet: 08T0013
Long read library	Assembler	Short read library	Total length (bp)	GC (%)	Contigs (>= 500 bp)	N50 (Mb)	NGA50 (Mb)	Genome covered (%)	Genomic features (Complete + partial)	Complete Busco (%)	True/all circular contigs - Canu (size)	True/all circular contigs - SPAdes (size)	Errors (per 100 kb)
PacBio	Canu/ Pilon	HiSeq	1907074	32.13	2	1.01	0.85	99.59	2059 + 7 part	93.92	0/0	0/0	20.87
		MiSeq	1906702	32.13	2	1.01	0.85	99.59	2059 + 7 part	92.57	0/0	0/0	40.47
		IonTorrent	1907010	32.13	2	1.01	0.85	99.59	2059 + 7 part	93.24	0/0	0/0	24.11
	Flye/ Pilon	HiSeq	1891615	32.18	2	1	0.84	98.36	2031 + 9 part	93.92	0/0	0/0	16.36
		MiSeq	1891406	32.19	2	1	0.84	98.36	2031 + 9 part	92.57	0/0	0/0	27.68
		IonTorrent	1891576	32.18	2	1	0.84	98.36	2031 + 9 part	93.92	0/0	0/0	18.45
	SPAdes	HiSeq	1863694	32.19	2	0.97	0.84	97.81	2012 + 17 part	93.92	0/1 (996951)	0/0	15.79
		MiSeq	1820386	32.21	40	0.07	0.06	95.85	1948 + 28 part	93.92	0/0	0/0	35.99
		IonTorrent	1863525	32.17	2	1	0.84	98.26	2028 + 5 part	93.24	0/0	0/0	20.94
	Unicyler	HiSeq	1864355	32.17	1	1.86	1.02	98.3	2029 + 5 part	93.92	0/0	0/0	15.67
		MiSeq	1867868	32.22	4	0.99	0.48	98.22	2022 + 7 part	93.92	0/1 (996961)	0/1 (996981)	37.38
		IonTorrent	1864625	32.18	6	0.97	0.84	97.92	2009 + 8 part	93.24	0/0	0/0	20.41
MinION	Canu/ Pilon	HiSeq	1888802	32.15	4	0.99	0.79	98.7	2035 + 10 part	87.16	0/0	0/0	103.64
		MiSeq	1878813	32.22	4	0.99	0.78	98.68	2034 + 11 part	58.78	0/1 (990446)	0/0	495.61
		IonTorrent	1887678	32.16	4	0.99	0.79	98.71	2035 + 10 part	84.46	0/0	0/0	133.67
	Flye/ Pilon	HiSeq	2029367	32.22	4	1.9	1.76	99.85	2063 + 6 part	79.05	1/1 (1894799)	0/0	158.87
		MiSeq	2050903	31.88	4	1.92	1.78	99.85	2063 + 6 part	59.46	0/0	0/0	1083.46
		IonTorrent	2031565	32.23	4	1.9	1.82	99.85	2062 + 7 part	71.62	0/0	0/0	211.28
	SPAdes	HiSeq	1871438	32.21	1	1.87	1.02	98.34	2030 + 18 part	93.92	0/0	0/0	16.63
		MiSeq	1826042	32.22	43	0.06	0.06	95.7	1940 + 34 part	93.24	0/0	0/0	45.86
		IonTorrent	1875568	32.21	2	1.87	1.02	98.5	2034 + 13 part	93.24	0/0	0/0	20.72
	Unicyler	HiSeq	1854176	32.18	2	1.01	1.01	97.81	2022 + 3 part	93.92	0/0	0/0	15
		MiSeq	1872517	32.23	5	0.99	0.82	97.96	2012 + 7 part	93.24	0/0	0/0	91.34
		IonTorrent	1888411	32.17	7	1.01	1.01	97.95	2023 + 4 part	93.24	0/0	0/0	21.32

## Sheet: 12T0050
Long read library	Assembler	Short read library	Total length (bp)	GC (%)	Contigs (>= 500 bp)	N50 (Mb)	NGA50 (Mb)	Genome covered (%)	Genomic features (Complete + partial)	Complete Busco (%)	True/all circular contigs - Canu (size)	True/all circular contigs - SPAdes (size)	Errors (per 100 kb)
PacBio	Canu/ Pilon	HiSeq	1887410	32.17	1	1.89	1.89	99.82	2062 + 3 part	93.24	0/0	0/0	4.72
		MiSeq	1887097	32.17	1	1.89	1.89	99.82	2062 + 3 part	91.22	0/0	0/0	22.15
		IonTorrent	1887328	32.17	1	1.89	1.89	99.82	2062 + 3 part	93.24	0/0	0/0	9.01
	Flye/ Pilon	HiSeq	1890869	32.16	2	1	1	100	2065 + 2 part	93.24	0/1 (895620)	0/0	2.7
		MiSeq	1948950	32.14	2	1.02	1.02	100	2066 + 1 part	92.57	0/1 (895561)	0/1 (995166)	39.03
		IonTorrent	1890826	32.16	2	1	1	100	2065 + 2 part	93.24	0/1 (895603)	0/0	5.34
	SPAdes	HiSeq	1860922	32.18	2	0.99	0.75	98.41	2030 + 1 part	93.24	0/1 (995207)	0/0	2.69
		MiSeq	1828918	32.19	36	0.06	0.05	95.73	1938 + 31 part	93.24	0/0	0/0	29.66
		IonTorrent	1860666	32.18	2	0.97	0.97	98.4	2028 + 2 part	93.24	0/1 (895588)	0/0	8.43
	Unicyler	HiSeq	1861500	32.18	1	1.86	1.86	98.45	2031 + 1 part	93.24	0/0	0/0	2.52
		MiSeq	1859010	32.18	2	0.96	0.96	98.3	2025 + 4 part	93.24	0/0	0/0	39.54
		IonTorrent	1859459	32.18	5	0.96	0.96	98.34	2026 + 4 part	92.57	0/1 (895568)	0/0	10.27
MinION	Canu/ Pilon	HiSeq	1830229	32.21	16	0.19	0.19	96.54	1977 + 25 part	83.11	0/0	0/0	78.99
		MiSeq	1821686	32.2	16	0.19	0.18	96.54	1977 + 25 part	62.16	0/0	0/0	516.02
		IonTorrent	1829484	32.21	16	0.19	0.19	96.56	1978 + 24 part	81.08	0/0	0/0	117.1
	Flye/ Pilon	HiSeq	2037809	32.14	13	0.36	0.23	98.53	2026 + 15 part	73.65	0/0	0/0	221.67
		MiSeq	2048128	31.97	13	0.36	0.23	98.53	2025 + 16 part	54.05	0/0	0/0	930.41
		IonTorrent	2037530	32.16	13	0.36	0.23	98.53	2026 + 15 part	78.38	0/0	0/0	283.45
	SPAdes	HiSeq	1860922	32.18	2	0.99	0.75	98.37	2029 + 1 part	93.24	0/1 (893645)	0/0	2.63
		MiSeq	1807948	32.26	45	0.06	0.05	95.53	1947 + 33 part	93.24	0/0	0/0	34.54
		IonTorrent	1860667	32.18	2	0.99	0.57	98.4	2029 + 1 part	93.24	0/1 (893269)	0/0	8.48
	Unicyler	HiSeq	1855398	32.18	2	1.61	1.61	98.12	2021 + 4 part	93.24	0/0	0/0	2.86
		MiSeq	1821941	32.17	12	0.17	0.17	96.22	1952 + 20 part	92.57	0/0	0/0	164.54
		IonTorrent	1855610	32.19	7	0.96	0.96	98.14	2019 + 7 part	92.57	0/0	0/0	13.58

## Sheet: 12T0052
Long read library	Assembler	Short read library	Total length (bp)	GC (%)	Contigs (>= 500 bp)	N50 (Mb)	NGA50 (Mb)	Genome covered (%)	Genomic features (Complete + partial)	Complete Busco (%)	True/all circular contigs - Canu (size)	True/all circular contigs - SPAdes (size)	Errors (per 100 kb)
PacBio	Canu/ Pilon	HiSeq	1928824	32.12	3	1	1	100	2066 + 1 part	93.24	1/1 (1890839)	0/0	6.51
		MiSeq	1928626	32.12	3	1	1	100	2066 + 1 part	90.54	1/1 (1890655)	0/0	18.03
		IonTorrent	1928798	32.12	3	1	1	100	2066 + 1 part	92.57	1/1 (1890813)	0/0	7.99
	Flye/ Pilon	HiSeq	1890867	32.16	2	1	1	100	2065 + 2 part	93.24	1/1 (1890855)	0/0	3.43
		MiSeq	1890764	32.16	2	1	1	100	2065 + 2 part	92.57	1/1 (1890748)	0/0	9.2
		IonTorrent	1949107	32.13	2	1.02	1.02	100	2066 + 1 part	93.24	1/1 (1890835)	0/1 (995214)	20.41
	SPAdes	HiSeq	1889351	32.16	2	0.99	0.65	99.92	2062 + 2 part	93.24	0/1 (995198)	0/1 (995214)	2.86
		MiSeq	1824981	32.19	32	0.07	0.06	96.45	1955 + 23 part	93.24	0/0	0/0	13.71
		IonTorrent	1866778	32.22	1	1.87	1.87	98.73	2046 + 1 part	91.22	0/0	0/0	8.3
	Unicyler	HiSeq	1861501	32.18	1	1.86	1.86	98.45	2031 + 1 part	93.24	0/0	0/0	2.74
		MiSeq	1841211	32.18	3	0.96	0.96	97.04	1995 + 3 part	93.24	0/1 (995274)	0/0	16.79
		IonTorrent	1861416	32.18	1	1.86	1.86	98.45	2031 + 1 part	91.22	0/0	0/0	8.6
MinION	Canu/ Pilon	HiSeq	1828285	32.21	15	0.53	0.53	96.73	1985 + 21 part	87.16	0/0	0/0	64.96
		MiSeq	1818317	32.29	15	0.52	0.52	96.72	1985 + 21 part	66.22	0/0	0/0	490.39
		IonTorrent	1827444	32.22	15	0.52	0.52	96.73	1985 + 21 part	85.14	0/0	0/0	94.48
	Flye/ Pilon	HiSeq	2085868	31.76	12	0.37	0.37	98.54	2027 + 9 part	68.24	0/0	0/0	212.58
		MiSeq	2061212	31.63	11	0.41	0.41	98.45	2017 + 16 part	56.08	0/0	0/0	816.85
		IonTorrent	2016214	32.06	12	0.4	0.4	98.42	2019 + 14 part	64.19	0/0	0/0	240.73
	SPAdes	HiSeq	1889351	32.16	2	0.99	0.65	99.92	2062 + 2 part	93.24	0/1 (994239)	0/0	2.92
		MiSeq	1823327	32.19	35	0.07	0.06	96.36	1953 + 24 part	93.24	0/0	0/0	23.26
		IonTorrent	1867891	32.22	2	1.87	1.87	98.73	2046 + 1 part	91.22	0/0	0/0	8.73
	Unicyler	HiSeq	1851900	32.19	2	1.01	1.01	97.94	2023 + 1 part	93.24	0/0	0/0	2.75
		MiSeq	1806287	32.19	11	0.48	0.48	95.21	1931 + 15 part	92.57	0/0	0/0	148.81
		IonTorrent	1851482	32.19	2	1.01	1.01	97.9	2020 + 4 part	91.22	0/0	0/0	14.64

## Sheet: 12T0058
Long read library	Assembler	Short read library	Total length (bp)	GC (%)	Contigs (>= 500 bp)	N50 (Mb)	NGA50 (Mb)	Genome covered (%)	Genomic features (Complete + partial)	Complete Busco (%)	True/all circular contigs - Canu (size)	True/all circular contigs - SPAdes (size)	Errors (per 100 kb)
PacBio	Canu/ Pilon	HiSeq	1884729	32.18	1	1.88	1.88	99.5	2065 + 3 part	93.92	0/0	0/0	7.48
		MiSeq	1884067	32.19	1	1.88	1.88	99.48	2064 + 4 part	93.24	0/0	0/0	20.8
		IonTorrent	1884685	32.18	1	1.88	1.88	99.5	2065 + 3 part	93.92	0/0	0/0	10.08
	Flye/ Pilon	HiSeq	1951091	32.11	2	1.02	1.02	100	2073 + 1 part	93.92	0/1 (996587)	0/1 (996609)	23.18
		MiSeq	1951494	32.12	2	1.03	1.03	99.97	2072 + 2 part	93.92	0/1 (996564)	0/1 (996573)	25.77
		IonTorrent	1952286	32.13	2	1.03	1.02	100	2073 + 1 part	93.24	0/1 (996587)	0/1 (996598)	31.2
	SPAdes	HiSeq	1858971	32.13	3	0.97	0.97	98.14	2022 + 1 part	93.92	0/0	0/0	6.24
		MiSeq	1824790	32.19	33	0.09	0.07	95.88	1953 + 24 part	93.92	0/0	0/0	19.71
		IonTorrent	1865933	32.17	2	0.97	0.97	98.45	2037 + 2 part	93.24	0/1 (897473)	0/0	11.64
	Unicyler	HiSeq	1893317	32.16	1	1.89	1.89	99.96	2072 + 1 part	93.92	1/1 (1894104)	0/0	5.75
		MiSeq	1868160	32.18	3	1.86	0.99	98.15	2022 + 9 part	93.92	0/0	0/0	33.08
		IonTorrent	1862800	32.18	5	0.97	0.97	98.07	2019 + 3 part	92.57	0/0	0/0	12.11
MinION	Canu/ Pilon	HiSeq	1890371	32.15	2	1.89	1.89	99.64	2062 + 7 part	91.22	0/0 (*)	0/0	45.99
		MiSeq	1880922	32.23	2	1.88	1.88	99.59	2058 + 11 part	69.59	0/0 (*)	0/0	406.76
		IonTorrent	1889587	32.17	2	1.89	1.89	99.67	2061 + 8 part	87.84	0/0 (*)	0/0	87.25
	Flye/ Pilon	HiSeq	1973726	31.48	5	1.9	1.9	99.96	2070 + 4 part	77.7	0/0 (*)	0/0	161.93
		MiSeq	1994733	31.12	7	1.92	1.92	99.96	2071 + 3 part	63.51	1/1 (1913330)	0/0	971.24
		IonTorrent	1971041	31.65	5	1.9	1.9	99.96	2070 + 4 part	68.24	0/0	0/0	219.82
	SPAdes	HiSeq	1893353	32.17	1	1.89	1.86	98.42	2037 + 1 part	93.92	0/0 (*)	0/0	6.55
		MiSeq	1816364	32.19	36	0.09	0.07	95.73	1951 + 25 part	93.92	0/0	0/0	25.31
		IonTorrent	1896305	32.18	3	1	0.54	98.01	2017 + 17 part	93.24	0/1 (995140)	0/0	11.42
	Unicyler	HiSeq	1894156	32.16	1	1.89	1.89	99.99	2072 + 2 part	93.92	1/1 (1893448)	0/0	5.75
		MiSeq	1893460	32.16	2	1.89	1.89	99.88	2069 + 4 part	93.92	1/1 (1892258)	0/0	95.78
		IonTorrent	1894069	32.16	1	1.89	1.89	99.99	2072 + 2 part	92.57	1/1 (1893364)	0/0	12.51
