# Supplementary material for: Testing assembly strategies of Francisella tularensis genomes to infer an evolutionary conservation analysis of genomic structures
Source: BMC Genomics. 2021 Nov 14;22:822. doi: 10.1186/s12864-021-08115-x (PMC8590783; doi:10.1186/s12864-021-08115-x)
Supplement: Supplementary file 22 — Additional file 22: Supplementary Table 4. Error rates in hybrid assemblies compared to references. [file 12864_2021_8115_MOESM22_ESM.xlsx]

## Sheet: FSC237
Long read library	Assembler	Short read library	Misassemblies	Local misassemblies	Misassembled contig length	Misassemblies per 100kb	Mismatches per 100kb	Indels per 100kb	Errors per 100kb	Ns per 100kb	Duplication ratio	GSNPs (DNAdiff)	GINDELs (DNAdiff)	REAPR errors
PacBio	Canu/ Pilon	HiSeq	0	0	0	0	0.42	3.92	4.34	0	1	1	37	76
PacBio	Canu	MiSeq	0	0	0	0	0.53	16.61	17.14	0	1	2	269	93
PacBio	Canu	IonTorrent	0	0	0	0	0.48	5.34	5.82	0	1	2	63	80
PacBio	Flye/ Pilon	HiSeq	0	0	0	0	0	0.74	0.74	0	1	0	14	48
PacBio	Flye	MiSeq	0	0	0	0	1.48	22.3	23.78	0	1.034	0	73	213
PacBio	Flye	IonTorrent	0	0	0	0	2.38	25.78	28.16	0	1.035	0	24	228
PacBio	SPAdes	HiSeq	1	0	1499194	0.05	0.11	0	0.16	0	1	1	0	20
PacBio	SPAdes	MiSeq	1	0	235046	0.05	7.1	6.94	14.09	0	1	54	84	73
PacBio	SPAdes	IonTorrent	0	0	0	0	0.27	4.09	4.36	0	1	4	66	30
PacBio	Unicycler	HiSeq	0	0	0	0	0.05	0	0.05	0	1.003	1	0	24
PacBio	Unicycler	MiSeq	1	0	393337	0.05	1.99	8.24	10.28	0	1.005	23	118	83
PacBio	Unicycler	IonTorrent	0	0	0	0	0.38	5.66	6.04	0	1	2	93	51
MinION	Canu/ Pilon	HiSeq	0	1	0	0	6.02	47.88	53.9	0	1.03	68	162	538
MinION	Canu	MiSeq	0	1	0	0	7.29	343.89	351.18	0	1.027	59	3406	1611
MinION	Canu	IonTorrent	0	1	0	0	5.87	72.56	78.43	0	1.03	67	394	635
MinION	Flye/ Pilon	HiSeq	0	1	0	0	0.74	97.82	98.56	0	1.001	4	772	602
MinION	Flye	MiSeq	0	1	0	0	10.68	1049.15	1059.83	0	1.013	62	6376	1689
MinION	Flye	IonTorrent	0	1	0	0	3.17	159.44	162.61	0	1.001	22	1332	753
MinION	SPAdes	HiSeq	0	0	0	0	0.11	0.05	0.16	1785	1.018	2	0	22
MinION	SPAdes	MiSeq	1	0	235035	0.05	7.17	13.62	20.84	0	1	56	114	114
MinION	SPAdes	IonTorrent	1	0	1498910	0.05	0.27	4.25	4.57	0	1	4	67	28
MinION	Unicycler	HiSeq	0	0	0	0	0.05	0	0.05	0	1	1	0	12
MinION	Unicycler	MiSeq	0	0	0	0	4.71	52.69	57.4	0	1.017	44	539	556
MinION	Unicycler	IonTorrent	0	0	0	0	0.48	6.29	6.77	0	1	2	93	36

## Sheet: 08T0013
Long read library	Assembler	Short read library	Misassemblies	Local misassemblies	Misassembled contig length	Misassemblies per 100kb	Mismatches per 100kb	Indels per 100kb	Errors per 100kb	Ns per 100kb	Duplication ratio	GSNPs (DNAdiff)	GINDELs (DNAdiff)	REAPR errors
PacBio	Canu/ Pilon	HiSeq	3	1	1006816	0.16	11.76	8.95	20.87	0	1.009	185	47	117
PacBio	Canu	MiSeq	3	1	1006608	0.16	11.76	28.55	40.47	0	1.009	185	398	149
PacBio	Canu	IonTorrent	3	1	1006776	0.16	11.71	12.24	24.11	0	1.009	185	102	133
PacBio	Flye/ Pilon	HiSeq	3	1	996981	0.16	11.48	4.72	16.36	0	1	188	46	30
PacBio	Flye	MiSeq	3	1	996857	0.16	11.48	16.04	27.68	0	1	187	249	37
PacBio	Flye	IonTorrent	3	1	996952	0.16	11.48	6.81	18.45	0	1	188	82	26
PacBio	SPAdes	HiSeq	1	1	967749	0.05	11.59	4.15	15.79	457	1.005	183	37	36
PacBio	SPAdes	MiSeq	5	1	333524	0.27	24.05	11.67	35.99	0	1.001	239	115	145
PacBio	SPAdes	IonTorrent	3	1	996095	0.16	11.81	8.97	20.94	0	1	188	109	48
PacBio	Unicycler	HiSeq	3	1	1864355	0.16	11.27	4.24	15.67	0	1	184	37	25
PacBio	Unicycler	MiSeq	6	1	999081	0.32	14.77	22.29	37.38	0	1.003	218	284	192
PacBio	Unicycler	IonTorrent	3	1	965664	0.16	11.31	8.94	20.41	0	1.004	180	113	51
MinION	Canu/ Pilon	HiSeq	4	21	993298	0.22	55.96	47.46	103.64	0	1.009	353	272	503
MinION	Canu	MiSeq	4	24	987975	0.22	66.82	428.57	495.61	0	1.004	320	3800	1906
MinION	Canu	IonTorrent	4	21	992657	0.22	54.62	78.83	133.67	0	1.008	379	562	661
MinION	Flye/ Pilon	HiSeq	3	1	1896053	0.16	13.42	145.29	158.87	0	1.001	153	1082	889
MinION	Flye	MiSeq	3	1	1918116	0.16	25.04	1058.26	1083.46	0	1.013	153	6704	1984
MinION	Flye	IonTorrent	3	1	1896266	0.16	17.65	193.47	211.28	0	1.001	190	1497	986
MinION	SPAdes	HiSeq	5	1	1871438	0.27	12.02	4.34	16.63	230	1.003	185	38	46
MinION	SPAdes	MiSeq	6	1	442007	0.33	22.6	22.93	45.86	472	1.006	227	148	179
MinION	SPAdes	IonTorrent	3	1	1872101	0.16	11.51	9.05	20.72	398	1.004	181	112	60
MinION	Unicycler	HiSeq	0	2	0	0	10.79	4.21	15	0	1	178	37	27
MinION	Unicycler	MiSeq	4	2	1000289	0.22	22.46	68.66	91.34	0	1.007	222	582	549
MinION	Unicycler	IonTorrent	0	2	0	0	11.2	10.12	21.32	0	1.016	179	129	65

## Sheet: 12T0050
Long read library	Assembler	Short read library	Misassemblies	Local misassemblies	Misassembled contig length	Misassemblies per 100kb	Mismatches per 100kb	Indels per 100kb	Errors per 100kb	Ns per 100kb	Duplication ratio	GSNPs (DNAdiff)	GINDELs (DNAdiff)	REAPR errors
PacBio	Canu/ Pilon	HiSeq	0	0	0	0	1.91	2.81	4.72	0	1	35	41	NA
PacBio	Canu	MiSeq	0	0	0	0	1.91	20.24	22.15	0	1	35	361	NA
PacBio	Canu	IonTorrent	0	0	0	0	1.91	7.1	9.01	0	1	35	119	NA
PacBio	Flye/ Pilon	HiSeq	0	0	0	0	1.85	0.85	2.7	0	1	35	10	NA
PacBio	Flye	MiSeq	0	0	0	0	7.09	31.94	39.03	0	1.031	35	132	NA
PacBio	Flye	IonTorrent	0	0	0	0	1.85	3.49	5.34	0	1	35	58	NA
PacBio	SPAdes	HiSeq	1	0	994521	0.05	2.1	0.54	2.69	0	1	38	4	NA
PacBio	SPAdes	MiSeq	14	1	789661	0.77	11.38	17.51	29.66	168	1.009	89	98	NA
PacBio	SPAdes	IonTorrent	1	0	894750	0.05	2.15	6.23	8.43	0	1	37	91	NA
PacBio	Unicycler	HiSeq	0	0	0	0	1.93	0.59	2.52	0	1	36	5	NA
PacBio	Unicycler	MiSeq	1	1	894889	0.05	9.63	29.86	39.54	0	1	76	181	NA
PacBio	Unicycler	IonTorrent	0	0	0	0	2.9	7.37	10.27	0	1	40	110	NA
MinION	Canu/ Pilon	HiSeq	1	2	428344	0.05	25.86	53.08	78.99	0	1.003	325	384	NA
MinION	Canu	MiSeq	1	2	426162	0.05	57.79	458.18	516.02	0	0.998	368	4085	NA
MinION	Canu	IonTorrent	1	1	428027	0.05	29.74	87.31	117.1	0	1.002	389	769	NA
MinION	Flye/ Pilon	HiSeq	2	1	1249168	0.11	47.34	174.22	221.67	0	1.014	65	1007	NA
MinION	Flye	MiSeq	2	1	1256626	0.11	72.46	857.84	930.41	0	1.019	118	6045	NA
MinION	Flye	IonTorrent	2	1	1249104	0.11	64.19	219.15	283.45	0	1.014	126	1364	NA
MinION	SPAdes	HiSeq	1	0	994521	0.05	2.04	0.54	2.63	41	1	37	4	NA
MinION	SPAdes	MiSeq	6	0	360573	0.33	13.89	20.32	34.54	1	1.001	89	113	NA
MinION	SPAdes	IonTorrent	1	0	994343	0.05	2.2	6.23	8.48	0	1	38	91	NA
MinION	Unicycler	HiSeq	0	4	0	0	2.05	0.81	2.86	0	1	38	6	NA
MinION	Unicycler	MiSeq	1	12	143542	0.05	48.69	115.8	164.54	0	1.001	124	476	NA
MinION	Unicycler	IonTorrent	0	5	0	0	3.07	10.51	13.58	0	1	41	144	NA

## Sheet: 12T0052
Long read library	Assembler	Short read library	Misassemblies	Local misassemblies	Misassembled contig length	Misassemblies per 100kb	Mismatches per 100kb	Indels per 100kb	Errors per 100kb	Ns per 100kb	Duplication ratio	GSNPs (DNAdiff)	GINDELs (DNAdiff)	REAPR errors
PacBio	Canu/ Pilon	HiSeq	0	0	0	0	2.12	4.39	6.51	0	1.02	36	31	128
PacBio	Canu	MiSeq	0	0	0	0	2.27	15.76	18.03	0	1.02	39	237	130
PacBio	Canu	IonTorrent	0	0	0	0	2.12	5.87	7.99	0	1.02	36	59	127
PacBio	Flye/ Pilon	HiSeq	0	0	0	0	1.9	1.53	3.43	0	1	35	16	55
PacBio	Flye	MiSeq	0	0	0	0	1.85	7.35	9.2	0	1	35	125	58
PacBio	Flye	IonTorrent	0	0	0	0	3.86	16.55	20.41	0	1.031	35	34	157
PacBio	SPAdes	HiSeq	2	0	1889351	0.11	2.22	0.53	2.86	0	1	37	4	38
PacBio	SPAdes	MiSeq	8	0	553123	0.44	8.99	4.28	13.71	1	1.001	81	53	89
PacBio	SPAdes	IonTorrent	0	0	0	0	2.25	6.05	8.3	0	1	37	84	59
PacBio	Unicycler	HiSeq	0	0	0	0	2.1	0.64	2.74	0	1	39	6	40
PacBio	Unicycler	MiSeq	0	0	0	0	4.31	12.48	16.79	0	1.003	63	182	154
PacBio	Unicycler	IonTorrent	0	0	0	0	2.26	6.34	8.6	0	1	39	92	37
MinION	Canu/ Pilon	HiSeq	0	0	0	0	20.89	44.07	64.96	0	1	251	277	521
MinION	Canu	MiSeq	0	0	0	0	33.68	456.71	490.39	0	0.994	200	4156	1792
MinION	Canu	IonTorrent	0	0	0	0	21.65	72.83	94.48	0	0.999	277	595	662
MinION	Flye/ Pilon	HiSeq	1	2	243528	0.05	38	174.53	212.58	0	1.017	39	1055	879
MinION	Flye	MiSeq	1	3	215352	0.05	37.65	779.15	816.85	0	1.024	93	5337	2001
MinION	Flye	IonTorrent	1	2	214239	0.05	32.94	207.74	240.73	0	1.016	60	1388	1002
MinION	SPAdes	HiSeq	2	0	1889351	0.11	2.28	0.53	2.92	0	1	38	4	37
MinION	SPAdes	MiSeq	5	0	176305	0.27	10.15	12.84	23.26	0	1.001	80	66	104
MinION	SPAdes	IonTorrent	0	0	0	0	2.25	6.48	8.73	0	1.001	37	89	69
MinION	Unicycler	HiSeq	0	0	0	0	2.05	0.7	2.75	0	1	38	7	36
MinION	Unicycler	MiSeq	0	6	0	0	47.44	101.37	148.81	0	1.003	82	335	453
MinION	Unicycler	IonTorrent	0	2	0	0	3.4	11.24	14.64	0	1	39	129	93

## Sheet: 12T0058
Long read library	Assembler	Short read library	Misassemblies	Local misassemblies	Misassembled contig length	Misassemblies per 100kb	Mismatches per 100kb	Indels per 100kb	Errors per 100kb	Ns per 100kb	Duplication ratio	GSNPs (DNAdiff)	GINDELs (DNAdiff)	REAPR errors
PacBio	Canu/ Pilon	HiSeq	0	0	0	0	5.46	2.02	7.48	0	1	96	29	86
PacBio	Canu	MiSeq	0	1	0	0	5.52	15.28	20.8	0	1	97	273	96
PacBio	Canu	IonTorrent	0	0	0	0	5.46	4.62	10.08	0	1	96	75	93
PacBio	Flye/ Pilon	HiSeq	0	0	0	0	7.13	16.05	23.18	0	1.03	93	7	171
PacBio	Flye	MiSeq	0	1	0	0	7.39	18.38	25.77	0	1.03	93	64	190
PacBio	Flye	IonTorrent	0	0	0	0	9.08	22.12	31.2	0	1.031	93	29	165
PacBio	SPAdes	HiSeq	0	0	0	0	5.81	0.43	6.24	0	1	102	7	47
PacBio	SPAdes	MiSeq	6	0	514486	0.33	14.26	5.12	19.71	308	1.005	114	61	102
PacBio	SPAdes	IonTorrent	1	0	898664	0.05	5.85	5.74	11.64	0	1.001	100	81	61
PacBio	Unicycler	HiSeq	0	0	0	0	5.33	0.42	5.75	0	1	95	7	52
PacBio	Unicycler	MiSeq	1	2	1864868	0.05	10.33	22.7	33.08	0	1.002	121	197	171
PacBio	Unicycler	IonTorrent	0	0	0	0	5.81	6.3	12.11	0	1.003	96	99	51
MinION	Canu/ Pilon	HiSeq	0	4	0	0	16.32	29.67	45.99	0	1	252	300	502
MinION	Canu	MiSeq	0	7	0	0	26.03	380.73	406.76	0	0.995	240	3773	1735
MinION	Canu	IonTorrent	0	4	0	0	17.27	69.98	87.25	0	0.999	263	667	669
MinION	Flye/ Pilon	HiSeq	0	1	0	0	10.14	151.79	161.93	0	1.001	92	1167	894
MinION	Flye	MiSeq	0	1	0	0	20.65	950.59	971.24	0	1.012	140	6145	1904
MinION	Flye	IonTorrent	0	1	0	0	13.89	205.93	219.82	0	1.001	127	1619	986
MinION	SPAdes	HiSeq	0	0	0	0	6.12	0.43	6.55	1541	1.016	102	7	42
MinION	SPAdes	MiSeq	6	0	608856	0.33	14.67	10.31	25.31	0	1.002	116	86	116
MinION	SPAdes	IonTorrent	1	0	995693	0.05	5.44	5.93	11.42	1918	1.021	92	84	74
MinION	Unicycler	HiSeq	0	0	0	0	5.33	0.42	5.75	0	1	95	7	43
MinION	Unicycler	MiSeq	0	2	0	0	23.68	72.1	95.78	0	1.001	161	574	587
MinION	Unicycler	IonTorrent	0	0	0	0	5.7	6.81	12.51	0	1	98	109	63
