# Supplementary material for: Testing assembly strategies of Francisella tularensis genomes to infer an evolutionary conservation analysis of genomic structures
Source: BMC Genomics. 2021 Nov 14;22:822. doi: 10.1186/s12864-021-08115-x (PMC8590783; doi:10.1186/s12864-021-08115-x)
Supplement: Supplementary file 23 — Additional file 23: Supplementary Table 5. Statistical analysis of hybrid assemblies/ preprocessing effects. [file 12864_2021_8115_MOESM23_ESM.xlsx]

## Sheet: FSC237
Preprocessing	Long read library	Assembler	Short read library	Total length (bp)	GC (%)	Contigs (>= 500 bp)	N50 (Mb)	NGA50 (Mb)	Genome covered (%)	Genomic features (Complete + partial)	Complete Busco (%)	True/all circular contigs – Canu (size)	True/all circular contigs - SPAdes (size)	Errors (per 100 kb)
Original	PacBio	Canu/ Pilon	HiSeq	1923903	32.23	2	1.52	1.52	100	3796 + 1 part	93.92	0/1 (1499443)	0/0	1.06
Original	PacBio	Canu	MiSeq	1923899	32.23	2	1.52	1.52	100	3796 + 1 part	93.92	0/1 (1499439)	0/0	1.27
Original	PacBio	Canu	IonTorrent	1923900	32.23	2	1.52	1.52	100	3796 + 1 part	93.92	0/1 (1499440)	0/0	1.22
Original	PacBio	Flye/ Pilon	HiSeq	1892781	32.26	2	1.5	1.5	100	3794 + 1 part	93.92	1/1 (1892795)	0/0	0.21
Original	PacBio	Flye	MiSeq	1960253	32.22	2	1.53	1.53	100	3796 + 1 part	93.24	0/1 (393328)	0/0	3.01
Original	PacBio	Flye	IonTorrent	1892755	32.26	2	1.5	1.5	100	3794 + 1 part	93.24	1/1 (1892771)	0/0	0.85
Original	PacBio	SPAdes	HiSeq	1852803	32.24	3	1.47	1.47	97.89	3723 + 1 part	93.92	1/1 (1892773)	0/0	0
Original	PacBio	SPAdes	MiSeq	1832733	32.33	21	0.14	0.13	96.81	3617 + 19 part	93.92	0/0	0/0	13.91
Original	PacBio	SPAdes	IonTorrent	1858073	32.28	2	1.5	1.5	98.17	3738 + 1 part	93.24	1/1 (1892729)	0/0	3.34
Original	PacBio	Unicycler	HiSeq	1891115	32.26	4	1.85	1.85	99.63	3770 + 4 part	93.92	1/1 (1892774)	1/1 (1892669)	0.05
Original	PacBio	Unicycler	MiSeq	1858138	32.26	5	1.47	1.38	97.29	3697 + 4 part	93.92	0/0	0/0	5.05
Original	PacBio	Unicycler	IonTorrent	1890564	32.26	5	1.06	1.06	98.15	3717 + 3 part	93.92	1/1 (1892508)	0/0	3.61
Original	MinION	Canu/ Pilon	HiSeq	1975766	32.3	1	1.98	1.05	100	3796 + 1 part	93.92	0/0 (*)	0/0	43.01
Original	MinION	Canu	MiSeq	1969930	32.39	1	1.97	1.97	99.99	3794 + 3 part	68.92	0/0 (*)	0/0	288.92
Original	MinION	Canu	IonTorrent	1975203	32.31	1	1.98	1.05	100	3796 + 1 part	91.22	0/0 (*)	0/0	63.34
Original	MinION	Flye/ Pilon	HiSeq	1941338	31.51	2	1.89	1.89	99.96	3794 + 3 part	77.03	0/0 (*)	0/0	99.47
Original	MinION	Flye	MiSeq	1966200	31.11	2	1.92	1.92	99.96	3794 + 3 part	58.78	0/0 (*)	1/1 (1918626)	1078.47
Original	MinION	Flye	IonTorrent	1941776	31.5	2	1.89	1.89	99.96	3792 + 3 part	70.27	0/0 (*)	0/0	152.48
Original	MinION	SPAdes	HiSeq	1892617	32.28	1	1.89	1.86	98.21	3740 + 2 part	93.92	0/0 (*)	0/0	0.1
Original	MinION	SPAdes	MiSeq	1831272	32.33	20	0.14	0.13	96.75	3621 + 10 part	93.92	0/0	0/0	11.31
Original	MinION	SPAdes	IonTorrent	1892208	32.32	1	1.89	1.86	98.48	3755 + 1 part	92.57	0/0 (*)	0/0	3.6
Original	MinION	Unicycler	HiSeq	1892784	32.26	1	1.89	1.89	100	3794 + 3 part	93.92	0/0 (*)	0/0	0.1
Original	MinION	Unicycler	MiSeq	1872536	32.27	5	1.86	1.86	98.26	3741 + 1 part	93.92	1/1 (1889635)	0/0	27.53
Original	MinION	Unicycler	IonTorrent	1892506	32.26	1	1.89	1.89	99.98	3778 + 4 part	93.92	0/0 (*)	0/0	5.92
Subsampled	PacBio	Canu/ Pilon	HiSeq	1889842	32.27	1	1.89	1.89	99.85	3794 + 3 part	93.92	0/0	0/0	4.34
Subsampled	PacBio	Canu/ Pilon/ Pilon	MiSeq	1889606	32.27	1	1.89	1.89	99.85	3794 + 3 part	92.57	0/0	0/0	17.14
Subsampled	PacBio	Canu/ Pilon/ Pilon	IonTorrent	1889812	32.27	1	1.89	1.89	99.85	3794 + 3 part	93.24	0/0	0/0	5.82
Subsampled	PacBio	Flye/ Pilon	HiSeq	1892761	32.26	2	1.5	1.5	100	3795 + 2 part	93.92	1/1 (1892709)	0/1 (393322)	0.74
Subsampled	PacBio	Flye/ Pilon	MiSeq	1958505	32.22	2	1.53	1.53	100	3796 + 1 part	92.57	1/1 (1892639)	0/0	23.78
Subsampled	PacBio	Flye/ Pilon	IonTorrent	1958909	32.22	2	1.53	1.53	100	3796 + 1 part	93.92	0/1 (393321)	0/0	28.16
Subsampled	PacBio	SPAdes	HiSeq	1858769	32.28	2	1.5	1.12	98.2	3736 + 3 part	93.92	0/1 (1499404)	0/0	0.16
Subsampled	PacBio	SPAdes	MiSeq	1830140	32.33	29	0.09	0.09	96.69	3600 + 15 part	93.92	0/0	0/0	14.09
Subsampled	PacBio	SPAdes	IonTorrent	1858056	32.28	2	1.5	1.5	98.17	3738 + 1 part	92.57	1/1 (1892668)	1/1 (1858067)	4.36
Subsampled	PacBio	Unicycler	HiSeq	1856294	32.29	6	1.46	1.46	97.79	3703 + 7 part	93.92	1/1 (1892695)	0/0	0.05
Subsampled	PacBio	Unicycler	MiSeq	1865687	32.28	7	1.15	1.15	98.08	3730 + 4 part	93.92	0/1 (393314)	0/1 (393323)	10.28
Subsampled	PacBio	Unicycler	IonTorrent	1855936	32.29	6	1.46	1.46	98.06	3718 + 5 part	93.92	1/1 (1892586)	0/0	6.04
Subsampled	MinION	Canu/ Pilon	HiSeq	1949612	32.26	1	1.95	1.95	99.97	3794 + 3 part	93.24	1/1 (1891217)	0/0	53.9
Subsampled	MinION	Canu/ Pilon/ Pilon	MiSeq	1942673	32.34	1	1.94	1.94	99.97	3794 + 3 part	62.16	0/0 (*)	0/0	351.18
Subsampled	MinION	Canu/ Pilon/ Pilon	IonTorrent	1948850	32.27	1	1.95	1.95	99.97	3794 + 3 part	88.51	1/1 (1890592)	0/0	78.43
Subsampled	MinION	Flye/ Pilon	HiSeq	1921160	31.96	3	1.89	1.89	99.97	3793 + 3 part	77.7	0/0 (*)	1/1 (1893441)	98.56
Subsampled	MinION	Flye/ Pilon	MiSeq	1944710	31.58	3	1.92	1.92	99.97	3792 + 3 part	64.86	1/1 (1913901)	0/0	1059.83
Subsampled	MinION	Flye/ Pilon	IonTorrent	1921860	31.95	3	1.89	1.89	99.97	3792 + 3 part	67.57	0/0 (*)	0/0	162.61
Subsampled	MinION	SPAdes	HiSeq	1892530	32.28	1	1.89	1.86	98.21	3740 + 2 part	93.92	1/1 (1891993)	0/0	0.16
Subsampled	MinION	SPAdes	MiSeq	1827899	32.33	32	0.09	0.09	96.58	3592 + 15 part	93.92	0/0 (*)	0/0	20.84
Subsampled	MinION	SPAdes	IonTorrent	1858435	32.28	2	1.5	1.4	98.19	3736 + 2 part	91.89	0/1 (1498148)	0/0	4.57
Subsampled	MinION	Unicycler	HiSeq	1892775	32.26	1	1.89	1.89	100	3794 + 3 part	93.92	0/0 (*)	0/0	0.05
Subsampled	MinION	Unicycler	MiSeq	1921618	32.25	12	1.89	1.89	99.88	3789 + 3 part	93.92	1/1 (1891153)	0/0	57.4
Subsampled	MinION	Unicycler	IonTorrent	1892630	32.26	1	1.89	1.89	100	3794 + 3 part	93.92	0/0 (*)	0/0	6.77
Error-corrected	PacBio	Canu/ Pilon	HiSeq	1889842	32.27	1	1.89	1.89	99.85	3794 + 3 part	93.92	0/0	0/0	4.34
Error-corrected	PacBio	Canu/ Pilon/ Pilon	MiSeq	1889606	32.27	1	1.89	1.89	99.85	3794 + 3 part	92.57	0/0	0/0	17.14
Error-corrected	PacBio	Canu/ Pilon/ Pilon	IonTorrent	1889812	32.27	1	1.89	1.89	99.85	3794 + 3 part	93.24	0/0	0/0	5.82
Error-corrected	PacBio	Flye/ Pilon	HiSeq	1956475	32.21	2	1.53	1.53	100	3796 + 1 part	93.92	0/1 (393318)	0/0	5.49
Error-corrected	PacBio	Flye/ Pilon	MiSeq	1956890	32.21	2	1.53	1.53	100	3796 + 1 part	92.57	0/1 (393301)	0/0	11.94
Error-corrected	PacBio	Flye/ Pilon	IonTorrent	1957971	32.22	2	1.53	1.53	100	3796 + 1 part	93.92	0/1 (393318)	0/0	6.02
Error-corrected	PacBio	SPAdes	HiSeq	1858769	32.28	2	1.5	1.12	98.2	3736 + 3 part	93.92	0/1 (1499404)	0/0	0.16
Error-corrected	PacBio	SPAdes	MiSeq	1831390	32.33	29	0.09	0.09	96.72	3607 + 16 part	93.92	0/0	0/0	8.68
Error-corrected	PacBio	SPAdes	IonTorrent	1858056	32.28	2	1.5	1.5	98.17	3738 + 1 part	92.57	1/1 (1892668)	1/1 (1858067)	4.36
Error-corrected	PacBio	Unicycler	HiSeq	1856294	32.29	6	1.46	1.46	97.79	3703 + 7 part	93.92	1/1 (1892695)	0/0	0.05
Error-corrected	PacBio	Unicycler	MiSeq	1884608	32.32	9	1.15	1.15	98	3721 + 4 part	93.92	0/0	0/0	3.07
Error-corrected	PacBio	Unicycler	IonTorrent	1855926	32.29	6	1.46	1.46	98.06	3718 + 5 part	93.92	1/1 (1892577)	0/0	5.5
Error-corrected	MinION	Canu/ Pilon	HiSeq	1949612	32.26	1	1.95	1.95	99.97	3794 + 3 part	93.24	1/1 (1891217)	0/0	53.9
Error-corrected	MinION	Canu/ Pilon/ Pilon	MiSeq	1942676	32.34	1	1.94	1.94	99.97	3794 + 3 part	62.16	0/0 (*)	0/0	351.13
Error-corrected	MinION	Canu/ Pilon/ Pilon	IonTorrent	1948850	32.27	1	1.95	1.95	99.97	3794 + 3 part	88.51	1/1 (1890592)	0/0	78.43
Error-corrected	MinION	Flye/ Pilon	HiSeq	1892886	32.26	1	1.89	1.89	100	3796 + 1 part	68.92	0/0 (*)	0/0	94.2
Error-corrected	MinION	Flye/ Pilon	MiSeq	1905866	32.03	1	1.91	1.91	100	3796 + 1 part	64.19	0/0	0/0	488.6
Error-corrected	MinION	Flye/ Pilon	IonTorrent	1891697	32.28	1	1.89	1.89	100	3796 + 1 part	59.46	0/0 (*)	0/0	136.94
Error-corrected	MinION	SPAdes	HiSeq	1892520	32.28	1	1.89	1.86	98.21	3740 + 2 part	93.92	1/1 (1891983)	0/0	0.16
Error-corrected	MinION	SPAdes	MiSeq	1828148	32.33	33	0.09	0.09	96.58	3590 + 17 part	93.92	0/0	0/0	15.97
Error-corrected	MinION	SPAdes	IonTorrent	1858444	32.28	2	1.5	1.4	98.19	3736 + 2 part	91.89	0/1 (1498157)	0/0	4.57
Error-corrected	MinION	Unicycler	HiSeq	1892775	32.26	1	1.89	1.89	100	3794 + 3 part	93.92	0/0 (*)	0/0	0.05
Error-corrected	MinION	Unicycler	MiSeq	1891703	32.27	16	1.55	1.55	98.09	3731 + 3 part	93.92	0/0	0/0	38.83
Error-corrected	MinION	Unicycler	IonTorrent	1892614	32.26	1	1.89	1.89	100	3794 + 3 part	93.92	0/0 (*)	0/0	6.81
Filtered 10kb	PacBio	Canu/ Pilon	HiSeq	1938961	32.2	3	1.5	1.5	100	3796 + 1 part	93.92	1/1 (1892705)	0/0	4.65
Filtered 10kb	PacBio	Canu/ Pilon/ Pilon	MiSeq	1938748	32.2	3	1.5	1.5	100	3796 + 1 part	91.89	1/1 (1892502)	0/0	17.12
Filtered 10kb	PacBio	Canu/ Pilon/ Pilon	IonTorrent	1938936	32.2	3	1.5	1.5	100	3796 + 1 part	91.89	1/1 (1892683)	0/0	6.4
Filtered 10kb	PacBio	Flye/ Pilon	HiSeq	1957391	32.22	2	1.53	1.53	100	3796 + 1 part	93.92	0/0 (*)	0/0	36.09
Filtered 10kb	PacBio	Flye/ Pilon	MiSeq	1956564	32.2	2	1.53	1.53	100	3796 + 1 part	93.92	0/0	0/0	39.78
Filtered 10kb	PacBio	Flye/ Pilon	IonTorrent	1892738	32.26	2	1.5	1.5	100	3794 + 1 part	93.24	1/1 (1892686)	0/0	1.43
Filtered 10kb	PacBio	SPAdes	HiSeq	1864503	32.32	1	1.86	1.86	98.51	3756 + 1 part	93.92	0/0	0/0	0.21
Filtered 10kb	PacBio	SPAdes	MiSeq	1830325	32.33	30	0.09	0.09	96.69	3598 + 17 part	93.92	0/0	0/0	11.3
Filtered 10kb	PacBio	SPAdes	IonTorrent	1858056	32.28	2	1.5	1.5	98.17	3738 + 1 part	92.57	1/1 (1892668)	1/1 (1858067)	4.36
Filtered 10kb	PacBio	Unicycler	HiSeq	1856294	32.29	6	1.46	1.46	97.79	3703 + 7 part	93.92	1/1 (1892695)	0/0	0.05
Filtered 10kb	PacBio	Unicycler	MiSeq	1897836	32.31	10	1.15	1.15	98.38	3743 + 8 part	93.92	1/1 (1892710)	0/0	9.08
Filtered 10kb	PacBio	Unicycler	IonTorrent	1855932	32.29	6	1.46	1.46	98.06	3718 + 5 part	93.92	1/1 (1892583)	0/0	5.82
Filtered 10kb	MinION	Canu/ Pilon	HiSeq	1953543	32.25	1	1.95	1.66	100	3796 + 1 part	93.24	0/0 (*)	0/0	37.03
Filtered 10kb	MinION	Canu/ Pilon/ Pilon	MiSeq	1947248	32.33	1	1.95	1.65	100	3796 + 1 part	66.89	0/0 (*)	0/0	312.61
Filtered 10kb	MinION	Canu/ Pilon/ Pilon	IonTorrent	1952826	32.26	1	1.95	1.66	100	3796 + 1 part	89.86	0/0 (*)	0/0	64.29
Filtered 10kb	MinION	Flye/ Pilon	HiSeq	1894288	32.24	1	1.89	1.89	100	3796 + 1 part	72.97	0/0 (*)	1/1 (1894015)	109.47
Filtered 10kb	MinION	Flye/ Pilon	MiSeq	1917024	31.86	1	1.92	1.92	100	3796 + 1 part	56.76	0/0 (*)	1/1 (1916118)	1019.08
Filtered 10kb	MinION	Flye/ Pilon	IonTorrent	1894616	32.23	1	1.89	1.89	100	3796 + 1 part	70.95	0/0 (*)	0/0	159.71
Filtered 10kb	MinION	SPAdes	HiSeq	1892421	32.28	1	1.89	1.86	98.21	3740 + 2 part	93.92	1/1 (1891884)	0/0	0.16
Filtered 10kb	MinION	SPAdes	MiSeq	1828356	32.33	32	0.09	0.09	96.56	3597 + 17 part	93.92	0/0	0/0	19.53
Filtered 10kb	MinION	SPAdes	IonTorrent	1892202	32.32	1	1.89	1.86	98.48	3755 + 1 part	91.89	1/1 (1891440)	0/0	4.45
Filtered 10kb	MinION	Unicycler	HiSeq	1892784	32.26	1	1.89	1.89	100	3794 + 3 part	93.92	0/0 (*)	0/0	0.1
Filtered 10kb	MinION	Unicycler	MiSeq	1864692	32.3	6	1.5	1.15	98	3721 + 4 part	93.92	0/1 (1498039)	0/0	36.87
Filtered 10kb	MinION	Unicycler	IonTorrent	1892623	32.26	1	1.89	1.89	100	3794 + 3 part	93.92	0/0 (*)	0/0	6.45

## Sheet: 08T0013
Preprocessing	Long read library	Assembler	Short read library	Total length (bp)	GC (%)	Contigs (>= 500 bp)	N50 (Mb)	NGA50 (Mb)	Genome covered (%)	Genomic features (Complete + partial)	Complete Busco (%)	True/all circular contigs – Canu (size)	True/all circular contigs - SPAdes (size)	Errors (per 100 kb)
Original	PacBio	Canu/ Pilon	HiSeq	1901928	32.15	4	1.9	1.03	99.85	2064 + 5 part	93.92	1/1 (1893716)	0/0	17.38
Original	PacBio	Canu	MiSeq	1901915	32.15	4	1.9	1.03	99.85	2064 + 5 part	93.92	1/1 (1893703)	0/0	18.06
Original	PacBio	Canu	IonTorrent	1901923	32.15	4	1.9	1.03	99.85	2064 + 5 part	93.92	1/1 (1893711)	0/0	17.64
Original	PacBio	Flye/ Pilon	HiSeq	1893727	32.15	2	1	0.84	99.85	2063 + 6 part	93.92	1/1 (1893748)	0/0	16.28
Original	PacBio	Flye	MiSeq	1952116	32.12	2	1.03	0.87	99.85	2064 + 5 part	93.92	0/0	0/2 (996939)	21.55
Original	PacBio	Flye	IonTorrent	1893693	32.16	2	1	0.84	99.85	2063 + 6 part	93.92	1/1 (1893702)	0/0	17.91
Original	PacBio	SPAdes	HiSeq	1865179	32.18	3	1	0.6	98.23	2025 + 8 part	93.92	0/1 (996980)	0/1 (996980)	16.23
Original	PacBio	SPAdes	MiSeq	1834628	32.19	36	0.07	0.06	96.47	1964 + 32 part	93.92	0/0	0/0	46.59
Original	PacBio	SPAdes	IonTorrent	1872133	32.21	1	1.87	1.02	98.71	2044 + 6 part	93.92	0/0	0/0	19.67
Original	PacBio	Unicycler	HiSeq	1864351	32.17	1	1.86	1.02	98.3	2029 + 5 part	93.92	0/0	0/0	15.94
Original	PacBio	Unicycler	MiSeq	1852244	32.21	4	0.53	0.39	97.66	2017 + 8 part	93.92	0/1 (348838)	0/0	20.53
Original	PacBio	Unicycler	IonTorrent	1862352	32.18	5	0.97	0.84	97.92	2009 + 8 part	93.24	1/1 (1893673)	0/0	20.2
Original	MinION	Canu/ Pilon	HiSeq	1945868	32.16	2	1.94	1.73	99.83	2062 + 7 part	93.24	0/0 (*)	0/0	52.2
Original	MinION	Canu	MiSeq	1938409	32.25	2	1.94	1.72	99.76	2059 + 10 part	67.57	0/0 (*)	0/0	320.87
Original	MinION	Canu	IonTorrent	1944594	32.17	2	1.94	1.73	99.78	2061 + 8 part	90.54	0/0 (*)	0/0	79.92
Original	MinION	Flye/ Pilon	HiSeq	1966361	31.31	3	1.9	1.57	99.85	2063 + 6 part	79.05	1/1 (1894880)	0/0	130.87
Original	MinION	Flye	MiSeq	2091410	30.96	3	2.02	1.23	99.85	2064 + 5 part	57.43	0/0	0/0	1303.33
Original	MinION	Flye	IonTorrent	1967247	31.33	3	1.9	1.14	99.85	2063 + 6 part	72.97	0/0	0/0	197.7
Original	MinION	SPAdes	HiSeq	1865168	32.19	3	1	0.6	97.82	2006 + 18 part	93.92	0/0	0/0	15.7
Original	MinION	SPAdes	MiSeq	1830286	32.21	41	0.07	0.06	96.18	1954 + 39 part	93.24	0/0	0/0	44.31
Original	MinION	SPAdes	IonTorrent	1892826	32.21	1	1.89	1.4	98.67	2043 + 6 part	93.92	1/1 (1892736)	0/0	19.52
Original	MinION	Unicycler	HiSeq	1893731	32.15	1	1.89	1.64	99.85	2064 + 5 part	93.92	0/0 (*)	0/0	15.8
Original	MinION	Unicycler	MiSeq	1894026	32.17	3	1.54	1.14	99.75	2060 + 6 part	93.24	0/0	0/0	76.68
Original	MinION	Unicycler	IonTorrent	1893620	32.16	1	1.89	1.64	99.85	2064 + 5 part	93.24	0/0 (*)	0/0	23.35
Subsampled	PacBio	Canu/ Pilon	HiSeq	1907074	32.13	2	1.01	0.85	99.59	2059 + 7 part	93.92	0/0	0/0	20.87
Subsampled	PacBio	Canu/ Pilon	MiSeq	1906702	32.13	2	1.01	0.85	99.59	2059 + 7 part	92.57	0/0	0/0	40.47
Subsampled	PacBio	Canu/ Pilon	IonTorrent	1907010	32.13	2	1.01	0.85	99.59	2059 + 7 part	93.24	0/0	0/0	24.11
Subsampled	PacBio	Flye/ Pilon	HiSeq	1891615	32.18	2	1	0.84	98.36	2031 + 9 part	93.92	0/0	0/0	16.36
Subsampled	PacBio	Flye/ Pilon	MiSeq	1891406	32.19	2	1	0.84	98.36	2031 + 9 part	92.57	0/0	0/0	27.68
Subsampled	PacBio	Flye/ Pilon	IonTorrent	1891576	32.18	2	1	0.84	98.36	2031 + 9 part	93.92	0/0	0/0	18.45
Subsampled	PacBio	SPAdes	HiSeq	1863694	32.19	2	0.97	0.84	97.81	2012 + 17 part	93.92	0/1 (996951)	0/0	15.79
Subsampled	PacBio	SPAdes	MiSeq	1820386	32.21	40	0.07	0.06	95.85	1948 + 28 part	93.92	0/0	0/0	35.99
Subsampled	PacBio	SPAdes	IonTorrent	1863525	32.17	2	1	0.84	98.26	2028 + 5 part	93.24	0/0	0/0	20.94
Subsampled	PacBio	Unicycler	HiSeq	1864355	32.17	1	1.86	1.02	98.3	2029 + 5 part	93.92	0/0	0/0	15.67
Subsampled	PacBio	Unicycler	MiSeq	1867868	32.22	4	0.99	0.48	98.22	2022 + 7 part	93.92	0/1 (996961)	0/1 (996981)	37.38
Subsampled	PacBio	Unicycler	IonTorrent	1864625	32.18	6	0.97	0.84	97.92	2009 + 8 part	93.24	0/0	0/0	20.41
Subsampled	MinION	Canu/ Pilon	HiSeq	1888802	32.15	4	0.99	0.79	98.7	2035 + 10 part	87.16	0/0	0/0	103.64
Subsampled	MinION	Canu/ Pilon	MiSeq	1878813	32.22	4	0.99	0.78	98.68	2034 + 11 part	58.78	0/1 (990446)	0/0	495.61
Subsampled	MinION	Canu/ Pilon	IonTorrent	1887678	32.16	4	0.99	0.79	98.71	2035 + 10 part	84.46	0/0	0/0	133.67
Subsampled	MinION	Flye/ Pilon	HiSeq	2029367	32.22	4	1.9	1.76	99.85	2063 + 6 part	79.05	1/1 (1894797)	0/0	158.87
Subsampled	MinION	Flye/ Pilon	MiSeq	2050903	31.88	4	1.92	1.78	99.85	2063 + 6 part	59.46	0/0	0/0	1083.46
Subsampled	MinION	Flye/ Pilon	IonTorrent	2031565	32.23	4	1.9	1.82	99.85	2062 + 7 part	71.62	0/0	0/0	211.28
Subsampled	MinION	SPAdes	HiSeq	1871438	32.21	1	1.87	1.02	98.34	2030 + 18 part	93.92	0/0	0/0	16.63
Subsampled	MinION	SPAdes	MiSeq	1826042	32.22	43	0.06	0.06	95.7	1940 + 34 part	93.24	0/0	0/0	45.86
Subsampled	MinION	SPAdes	IonTorrent	1875568	32.21	2	1.87	1.02	98.5	2034 + 13 part	93.24	0/0	0/0	20.72
Subsampled	MinION	Unicycler	HiSeq	1854176	32.18	2	1.01	1.01	97.81	2022 + 3 part	93.92	0/0	0/0	15
Subsampled	MinION	Unicycler	MiSeq	1872517	32.23	5	0.99	0.82	97.96	2012 + 7 part	93.24	0/0	0/0	91.34
Subsampled	MinION	Unicycler	IonTorrent	1888411	32.17	7	1.01	1.01	97.95	2023 + 4 part	93.24	0/0	0/0	21.32
Error-corrected	PacBio	Canu/ Pilon	HiSeq	1896219	32.15	1	1.9	1.75	99.85	2064 + 5 part	93.92	1/1 (1893706)	0/0	17.76
Error-corrected	PacBio	Canu/ Pilon	MiSeq	1895826	32.16	1	1.9	1.75	99.85	2064 + 5 part	91.22	1/1 (1893321)	0/0	39.89
Error-corrected	PacBio	Canu/ Pilon	IonTorrent	1896156	32.15	1	1.9	1.75	99.85	2064 + 5 part	93.24	1/1 (1893650)	1/1 (1893652)	21.3
Error-corrected	PacBio	Flye/ Pilon	HiSeq	1893721	32.15	2	1	0.84	99.85	2063 + 6 part	93.92	0/0	0/1 (896740)	16.49
Error-corrected	PacBio	Flye/ Pilon	MiSeq	1893390	32.16	2	1	0.84	99.85	2063 + 6 part	89.86	0/0	0/0	34.76
Error-corrected	PacBio	Flye/ Pilon	IonTorrent	1951445	32.12	2	1.03	0.87	99.85	2064 + 5 part	93.24	0/0	0/2 (996942)	22.02
Error-corrected	PacBio	SPAdes	HiSeq	1863695	32.17	2	0.97	0.84	98.22	2025 + 8 part	93.92	0/1 (996952)	0/0	16.32
Error-corrected	PacBio	SPAdes	MiSeq	1818029	32.22	38	0.08	0.07	95.84	1948 + 27 part	93.92	0/0	0/0	29.94
Error-corrected	PacBio	SPAdes	IonTorrent	1863524	32.17	2	1	0.84	98.26	2028 + 5 part	93.24	0/0	0/0	20.99
Error-corrected	PacBio	Unicycler	HiSeq	1864348	32.17	2	1	0.6	98.3	2027 + 7 part	93.92	0/1 (996954)	0/0	15.84
Error-corrected	PacBio	Unicycler	MiSeq	1870604	32.22	5	0.99	0.48	98.22	2022 + 7 part	93.92	0/1 (996904)	0/1 (996921)	21.8
Error-corrected	PacBio	Unicycler	IonTorrent	1894952	32.16	5	1	0.56	99.52	2045 + 8 part	93.24	0/1 (996918)	0/1 (996929)	20.56
Error-corrected	MinION	Canu/ Pilon	HiSeq	1891067	32.15	4	1	0.79	98.82	2037 + 11 part	86.49	0/0	0/0	106.4
Error-corrected	MinION	Canu/ Pilon	MiSeq	1881252	32.22	4	0.99	0.78	98.81	2037 + 11 part	58.11	0/1 (990533)	0/1 (991031)	499.48
Error-corrected	MinION	Canu/ Pilon	IonTorrent	1889956	32.16	4	1	0.79	98.83	2037 + 11 part	85.81	0/0	0/0	134.25
Error-corrected	MinION	Flye/ Pilon	HiSeq	1947452	32.15	8	0.51	0.32	99.78	2061 + 8 part	65.54	0/0	0/0	176.94
Error-corrected	MinION	Flye/ Pilon	MiSeq	1921137	31.93	5	0.65	0.59	99.78	2060 + 9 part	57.43	0/0	0/0	554.51
Error-corrected	MinION	Flye/ Pilon	IonTorrent	1924913	32.16	6	0.65	0.59	99.78	2061 + 8 part	62.84	0/0	0/0	200.95
Error-corrected	MinION	SPAdes	HiSeq	1863873	32.18	2	1	0.32	98.14	2021 + 11 part	93.92	0/0	0/0	16.29
Error-corrected	MinION	SPAdes	MiSeq	1822825	32.21	42	0.06	0.06	95.76	1943 + 32 part	93.24	0/0	0/0	38.72
Error-corrected	MinION	SPAdes	IonTorrent	1873849	32.21	2	1.87	1.02	98.6	2038 + 11 part	93.24	0/0	0/0	21.03
Error-corrected	MinION	Unicycler	HiSeq	1857778	32.18	5	0.59	0.59	97.95	2023 + 3 part	93.92	0/0	0/0	14.97
Error-corrected	MinION	Unicycler	MiSeq	1847290	32.25	9	0.45	0.45	96.87	1989 + 6 part	92.57	0/0	0/0	82.01
Error-corrected	MinION	Unicycler	IonTorrent	1886051	32.17	7	0.59	0.59	98.23	2038 + 3 part	93.24	0/0	0/0	21.05
Filtered 10kb	PacBio	Canu/ Pilon	HiSeq	1898303	32.14	4	1.42	0.65	99.58	2056 + 7 part	93.92	0/0	0/0	31.41
Filtered 10kb	PacBio	Canu/ Pilon	MiSeq	1897441	32.14	4	1.42	0.65	99.58	2056 + 7 part	85.81	0/0	0/0	89.84
Filtered 10kb	PacBio	Canu/ Pilon	IonTorrent	1898195	32.14	4	1.42	0.65	99.58	2056 + 7 part	93.24	0/0	0/0	37.51
Filtered 10kb	PacBio	Flye/ Pilon	HiSeq	1986419	32.11	3	1.02	0.85	99.85	2064 + 5 part	93.92	0/0	0/1 (996949)	106.08
Filtered 10kb	PacBio	Flye/ Pilon	MiSeq	1985824	32.12	3	1.02	0.85	99.85	2064 + 5 part	90.54	0/0	0/1 (996654)	145.81
Filtered 10kb	PacBio	Flye/ Pilon	IonTorrent	1932039	32.13	3	1	0.82	99.85	2063 + 6 part	92.57	0/0	0/0	34.34
Filtered 10kb	PacBio	SPAdes	HiSeq	1869725	32.22	1	1.87	1.02	98.23	2030 + 14 part	93.92	0/0	0/0	16.12
Filtered 10kb	PacBio	SPAdes	MiSeq	1817993	32.21	38	0.07	0.06	95.85	1949 + 26 part	93.92	0/0	0/0	34.62
Filtered 10kb	PacBio	SPAdes	IonTorrent	1893963	32.16	2	1	0.59	98.2	2026 + 6 part	93.24	0/2 (996915)	0/1 (896691)	21.27
Filtered 10kb	PacBio	Unicycler	HiSeq	1864355	32.17	1	1.86	1.02	98.3	2029 + 5 part	93.92	0/0	0/0	15.78
Filtered 10kb	PacBio	Unicycler	MiSeq	1875593	32.22	5	1.24	1.11	98.44	2029 + 8 part	93.24	0/0	0/0	60.76
Filtered 10kb	PacBio	Unicycler	IonTorrent	1894988	32.16	2	1.89	1.04	99.8	2062 + 6 part	93.24	1/1 (1893612)	0/0	20.93
Filtered 10kb	MinION	Canu/ Pilon	HiSeq	1943873	32.19	1	1.94	1.73	99.83	2063 + 6 part	93.24	0/0 (*)	1/1 (1892098)	72.17
Filtered 10kb	MinION	Canu/ Pilon	MiSeq	1936384	32.27	1	1.94	1.72	99.83	2063 + 6 part	67.57	0/0 (*)	0/0	384.38
Filtered 10kb	MinION	Canu/ Pilon	IonTorrent	1942889	32.2	1	1.94	1.73	99.83	2063 + 6 part	90.54	0/0 (*)	1/1 (1891113)	104.82
Filtered 10kb	MinION	Flye/ Pilon	HiSeq	1895686	32.12	1	1.9	1.74	99.85	2063 + 6 part	77.03	0/0 (*)	0/0	143.86
Filtered 10kb	MinION	Flye/ Pilon	MiSeq	1918879	31.74	1	1.92	1.76	99.85	2063 + 6 part	57.43	0/0 (*)	0/0	1099.1
Filtered 10kb	MinION	Flye/ Pilon	IonTorrent	1896273	32.11	1	1.9	1.74	99.85	2063 + 6 part	75	0/0 (*)	0/0	201.98
Filtered 10kb	MinION	SPAdes	HiSeq	1892929	32.18	1	1.89	1.17	97.98	2014 + 17 part	93.92	1/1 (1892646)	0/0	16.04
Filtered 10kb	MinION	SPAdes	MiSeq	1824439	32.21	45	0.08	0.06	95.81	1947 + 30 part	93.24	0/0	0/0	44.38
Filtered 10kb	MinION	SPAdes	IonTorrent	1892798	32.21	1	1.89	1.4	98.66	2043 + 6 part	93.24	1/1 (1892187)	0/0	20.79
Filtered 10kb	MinION	Unicycler	HiSeq	1893733	32.15	1	1.89	1.64	99.85	2064 + 5 part	93.92	1/1 (1892862)	0/0	15.7
Filtered 10kb	MinION	Unicycler	MiSeq	1925699	32.21	5	1.89	1.37	99.85	2063 + 6 part	93.92	0/0	0/0	82.67
Filtered 10kb	MinION	Unicycler	IonTorrent	1893644	32.16	1	1.89	1.64	99.85	2064 + 5 part	93.24	1/1 (1892777)	0/0	21.19

## Sheet: 12T0050
Preprocessing	Long read library	Assembler	Short read library	Total length (bp)	GC (%)	Contigs (>= 500 bp)	N50 (Mb)	NGA50 (Mb)	Genome covered (%)	Genomic features (Complete + partial)	Complete Busco (%)	True/all circular contigs – Canu (size)	True/all circular contigs - SPAdes (size)	Errors (per 100 kb)
Original	PacBio	Canu/ Pilon	HiSeq	1943832	32.12	8	1.01	1.01	100	2066 + 1 part	93.24	0/2 (995241)	0/0	8.51
Original	PacBio	Canu	MiSeq	1943819	32.12	8	1.01	1.01	100	2066 + 1 part	93.24	0/2 (995236)	0/0	9.2
Original	PacBio	Canu	IonTorrent	1943826	32.12	8	1.01	1.01	100	2066 + 1 part	93.24	0/2 (995238)	0/0	8.82
Original	PacBio	Flye/ Pilon	HiSeq	1889806	32.17	2	0.99	0.99	99.6	2055 + 3 part	93.24	0/1 (995241)	0/0	14.6
Original	PacBio	Flye	MiSeq	1949411	32.13	2	1.02	1.02	100	2066 + 1 part	93.24	0/1 (995215)	0/0	6.98
Original	PacBio	Flye	IonTorrent	1949259	32.13	2	1.02	1.02	100	2066 + 1 part	93.24	0/1 (995224)	0/0	5.55
Original	PacBio	SPAdes	HiSeq	1867180	32.26	23	0.96	0.96	97.65	1996 + 16 part	93.24	0/0	0/0	2.49
Original	PacBio	SPAdes	MiSeq	1827696	32.25	47	0.06	0.05	95.96	1945 + 38 part	93.24	0/0	0/0	49.99
Original	PacBio	SPAdes	IonTorrent	1861576	32.18	2	0.97	0.97	98.34	2023 + 9 part	93.24	0/1 (895594)	0/1 (895570)	7.26
Original	PacBio	Unicycler	HiSeq	1861495	32.18	1	1.86	1.86	98.45	2031 + 1 part	93.24	0/0	0/0	2.47
Original	PacBio	Unicycler	MiSeq	1858758	32.18	2	0.96	0.96	98.3	2026 + 3 part	93.24	0/1 (895687)	0/0	13.83
Original	PacBio	Unicycler	IonTorrent	1871529	32.19	6	0.96	0.96	98.35	2026 + 4 part	91.22	0/1 (895593)	0/0	8.6
Original	MinION	Canu/ Pilon	HiSeq	1914291	32.19	1	1.91	1.91	99.95	2062 + 5 part	90.54	1/1 (1889584)	0/0	58.25
Original	MinION	Canu	MiSeq	1907793	32.21	1	1.91	1.91	99.93	2059 + 8 part	68.92	1/1 (1883283)	0/0	366.65
Original	MinION	Canu	IonTorrent	1913070	32.2	1	1.91	1.91	99.95	2061 + 6 part	88.51	1/1 (1888424)	0/0	97.36
Original	MinION	Flye/ Pilon	HiSeq	2068731	32.17	6	1.89	1.89	100	2066 + 1 part	70.95	1/1 (1891201)	0/0	253.32
Original	MinION	Flye	MiSeq	2000874	31.85	3	1.91	1.9	99.89	2062 + 5 part	56.76	1/1 (1905114)	0/0	912.51
Original	MinION	Flye	IonTorrent	2059250	31.99	5	1.94	1.8	100	2066 + 1 part	66.22	0/0	0/0	265.64
Original	MinION	SPAdes	HiSeq	1926307	32.28	21	1.89	1.8	96.67	1958 + 41 part	93.24	0/0	0/0	2.73
Original	MinION	SPAdes	MiSeq	1807226	32.2	42	0.06	0.05	95.5	1937 + 33 part	93.24	0/0	0/0	34.34
Original	MinION	SPAdes	IonTorrent	1890000	32.16	2	0.99	0.57	99.83	2058 + 7 part	93.24	0/2 (994130)	0/0	7.42
Original	MinION	Unicycler	HiSeq	1887077	32.15	1	1.89	1.77	99.38	2045 + 19 part	93.24	1/1 (1886253)	0/0	42.41
Original	MinION	Unicycler	MiSeq	1837508	32.11	5	0.65	0.49	96.93	1965 + 32 part	92.57	0/1 (891963)	0/0	86.37
Original	MinION	Unicycler	IonTorrent	1887508	32.17	1	1.89	1.89	99.83	2054 + 12 part	91.22	0/0	0/0	13.14
Subsampled	PacBio	Canu/ Pilon	HiSeq	1887410	32.17	1	1.89	1.89	99.82	2062 + 3 part	93.24	0/0	0/0	4.72
Subsampled	PacBio	Canu/ Pilon	MiSeq	1887097	32.17	1	1.89	1.89	99.82	2062 + 3 part	91.22	0/0	0/0	22.15
Subsampled	PacBio	Canu/ Pilon	IonTorrent	1887328	32.17	1	1.89	1.89	99.82	2062 + 3 part	93.24	0/0	0/0	9.01
Subsampled	PacBio	Flye/ Pilon	HiSeq	1890869	32.16	2	1	1	100	2065 + 2 part	93.24	0/1 (895620)	0/0	2.7
Subsampled	PacBio	Flye/ Pilon	MiSeq	1948950	32.14	2	1.02	1.02	100	2066 + 1 part	92.57	0/1 (895561)	0/2 (995166)	39.03
Subsampled	PacBio	Flye/ Pilon	IonTorrent	1890826	32.16	2	1	1	100	2065 + 2 part	93.24	0/1 (895603)	0/0	5.34
Subsampled	PacBio	SPAdes	HiSeq	1860922	32.18	2	0.99	0.75	98.41	2030 + 1 part	93.24	0/1 (995207)	0/0	2.69
Subsampled	PacBio	SPAdes	MiSeq	1828918	32.19	36	0.06	0.05	95.73	1938 + 31 part	93.24	0/0	0/0	29.66
Subsampled	PacBio	SPAdes	IonTorrent	1860666	32.18	2	0.97	0.97	98.4	2028 + 2 part	93.24	0/1 (895588)	0/0	8.43
Subsampled	PacBio	Unicycler	HiSeq	1861500	32.18	1	1.86	1.86	98.45	2031 + 1 part	93.24	0/0	0/0	2.52
Subsampled	PacBio	Unicycler	MiSeq	1859010	32.18	2	0.96	0.96	98.3	2025 + 4 part	93.24	0/0	0/0	39.54
Subsampled	PacBio	Unicycler	IonTorrent	1859459	32.18	5	0.96	0.96	98.34	2026 + 4 part	92.57	0/1 (895568)	0/0	10.27
Subsampled	MinION	Canu/ Pilon	HiSeq	1830229	32.21	16	0.19	0.19	96.54	1977 + 25 part	83.11	0/0	0/0	78.99
Subsampled	MinION	Canu/ Pilon	MiSeq	1821686	32.2	16	0.19	0.18	96.54	1977 + 25 part	62.16	0/0	0/0	516.02
Subsampled	MinION	Canu/ Pilon	IonTorrent	1829484	32.21	16	0.19	0.19	96.56	1978 + 24 part	81.08	0/0	0/0	117.1
Subsampled	MinION	Flye/ Pilon	HiSeq	2037809	32.14	13	0.36	0.23	98.53	2026 + 15 part	73.65	0/0	0/0	221.67
Subsampled	MinION	Flye/ Pilon	MiSeq	2048128	31.97	13	0.36	0.23	98.53	2025 + 16 part	54.05	0/0	0/0	930.41
Subsampled	MinION	Flye/ Pilon	IonTorrent	2037530	32.16	13	0.36	0.23	98.53	2026 + 15 part	78.38	0/0	0/0	283.45
Subsampled	MinION	SPAdes	HiSeq	1860922	32.18	2	0.99	0.75	98.37	2029 + 1 part	93.24	0/1 (893645)	0/0	2.63
Subsampled	MinION	SPAdes	MiSeq	1807948	32.26	45	0.06	0.05	95.53	1947 + 33 part	93.24	0/0	0/0	34.54
Subsampled	MinION	SPAdes	IonTorrent	1860667	32.18	2	0.99	0.57	98.4	2029 + 1 part	93.24	0/1 (893268)	0/0	8.48
Subsampled	MinION	Unicycler	HiSeq	1855398	32.18	2	1.61	1.61	98.12	2021 + 4 part	93.24	0/0	0/0	2.86
Subsampled	MinION	Unicycler	MiSeq	1821941	32.17	12	0.17	0.17	96.22	1952 + 20 part	92.57	0/0	0/0	164.54
Subsampled	MinION	Unicycler	IonTorrent	1855610	32.19	7	0.96	0.96	98.14	2019 + 7 part	92.57	0/0	0/0	13.58
Error-corrected	PacBio	Canu/ Pilon	HiSeq	1873838	32.17	1	1.87	1.87	99.1	2050 + 3 part	92.57	0/0	0/0	4
Error-corrected	PacBio	Canu/ Pilon	MiSeq	1873455	32.17	1	1.87	1.87	99.1	2050 + 3 part	89.86	0/0	0/0	29.4
Error-corrected	PacBio	Canu/ Pilon	IonTorrent	1873749	32.17	1	1.87	1.87	99.1	2050 + 3 part	92.57	0/0	0/0	9.18
Error-corrected	PacBio	Flye/ Pilon	HiSeq	1890873	32.16	2	1	1	100	2065 + 2 part	93.24	0/1 (895613)	0/0	2.54
Error-corrected	PacBio	Flye/ Pilon	MiSeq	1948316	32.12	2	1.02	1.02	100	2066 + 1 part	91.22	0/1 (895496)	0/2 (995082)	22.58
Error-corrected	PacBio	Flye/ Pilon	IonTorrent	1948570	32.12	2	1.02	1.02	100	2066 + 1 part	92.57	0/1 (895596)	0/2 (995198)	10.05
Error-corrected	PacBio	SPAdes	HiSeq	1861686	32.18	2	1	1	98.45	2031 + 1 part	93.24	1/1 (1890827)	0/0	2.58
Error-corrected	PacBio	SPAdes	MiSeq	1820059	32.18	40	0.06	0.05	95.67	1940 + 31 part	93.24	0/0	0/0	13.6
Error-corrected	PacBio	SPAdes	IonTorrent	1869244	32.21	1	1.87	1.87	98.86	2046 + 2 part	93.24	0/0	0/0	8.4
Error-corrected	PacBio	Unicycler	HiSeq	1859675	32.18	2	0.96	0.96	98.35	2028 + 2 part	93.24	0/0	0/0	2.53
Error-corrected	PacBio	Unicycler	MiSeq	1858586	32.18	2	0.96	0.96	98.3	2026 + 3 part	93.24	0/0	0/0	9.79
Error-corrected	PacBio	Unicycler	IonTorrent	1859461	32.18	5	0.96	0.96	98.34	2026 + 4 part	92.57	0/1 (895570)	0/0	10.05
Error-corrected	MinION	Canu/ Pilon	HiSeq	1832092	32.2	19	0.19	0.19	96.65	1975 + 29 part	87.16	0/0	0/0	83.12
Error-corrected	MinION	Canu/ Pilon	MiSeq	1823669	32.19	19	0.19	0.18	96.65	1975 + 29 part	62.16	0/0	0/0	518.91
Error-corrected	MinION	Canu/ Pilon	IonTorrent	1831617	32.21	19	0.19	0.19	96.66	1976 + 28 part	82.43	0/0	0/0	116.33
Error-corrected	MinION	Flye/ Pilon	HiSeq	2771204	32.13	54	0.13	0.21	98.55	2025 + 16 part	61.49	0/0	0/0	1194.83
Error-corrected	MinION	Flye/ Pilon	MiSeq	2645359	32.16	56	0.13	0.19	98.43	2020 + 22 part	53.38	0/0	0/0	1587.36
Error-corrected	MinION	Flye/ Pilon	IonTorrent	2618139	32.31	53	0.12	0.13	98.35	2018 + 22 part	64.86	0/0	0/0	1042.84
Error-corrected	MinION	SPAdes	HiSeq	1860080	32.18	2	0.99	0.71	98.21	2024 + 4 part	93.24	0/2 (993678)	0/0	2.52
Error-corrected	MinION	SPAdes	MiSeq	1808274	32.26	45	0.05	0.05	95.54	1947 + 33 part	93.24	0/0	0/0	22.41
Error-corrected	MinION	SPAdes	IonTorrent	1860011	32.18	3	0.99	0.71	98.32	2027 + 1 part	93.24	0/2 (993535)	0/0	8.66
Error-corrected	MinION	Unicycler	HiSeq	1855117	32.19	5	0.68	0.68	98.11	2022 + 2 part	93.24	0/0	0/0	2.75
Error-corrected	MinION	Unicycler	MiSeq	1825198	32.18	18	0.17	0.17	96.07	1947 + 21 part	92.57	0/0	0/0	60.76
Error-corrected	MinION	Unicycler	IonTorrent	1853280	32.19	9	0.6	0.6	98.02	2017 + 5 part	92.57	0/0	0/0	12.63
Filtered 10kb	PacBio	Canu/ Pilon	HiSeq	1927608	32.13	2	1.01	1.01	100	2066 + 1 part	93.24	0/1 (895596)	0/0	6.03
Filtered 10kb	PacBio	Canu/ Pilon	MiSeq	1927357	32.13	2	1.01	1.01	100	2066 + 1 part	92.57	0/1 (895491)	0/0	19.67
Filtered 10kb	PacBio	Canu/ Pilon	IonTorrent	1927555	32.13	2	1.01	1.01	100	2066 + 1 part	92.57	0/1 (895577)	0/0	8.83
Filtered 10kb	PacBio	Flye/ Pilon	HiSeq	1890117	32.17	2	0.99	0.99	99.94	2063 + 3 part	93.24	0/1 (895616)	0/0	81.91
Filtered 10kb	PacBio	Flye/ Pilon	MiSeq	1890028	32.18	2	0.99	0.99	99.94	2063 + 3 part	93.24	0/1 (895579)	0/0	87.26
Filtered 10kb	PacBio	Flye/ Pilon	IonTorrent	1890090	32.18	2	0.99	0.99	99.94	2063 + 3 part	93.24	0/1 (895605)	0/0	83.77
Filtered 10kb	PacBio	SPAdes	HiSeq	1860922	32.18	2	0.99	0.75	98.41	2030 + 1 part	93.24	0/1 (995207)	0/0	2.69
Filtered 10kb	PacBio	SPAdes	MiSeq	1827763	32.18	38	0.06	0.05	95.71	1938 + 33 part	93.24	0/0	0/0	20.77
Filtered 10kb	PacBio	SPAdes	IonTorrent	1889867	32.16	3	0.99	0.57	99.91	2061 + 2 part	93.24	0/2 (994912)	0/0	8.58
Filtered 10kb	PacBio	Unicycler	HiSeq	1861500	32.18	1	1.86	1.86	98.45	2031 + 1 part	93.24	0/0	0/0	2.52
Filtered 10kb	PacBio	Unicycler	MiSeq	1861454	32.18	3	0.96	0.96	98.3	2026 + 3 part	93.24	0/0	0/0	17.53
Filtered 10kb	PacBio	Unicycler	IonTorrent	1889813	32.16	1	1.89	1.89	99.95	2064 + 2 part	92.57	1/1 (1890738)	0/0	10.63
Filtered 10kb	MinION	Canu/ Pilon	HiSeq	1459251	32.21	13	0.13	0.1	76.32	1596 + 18 part	69.59	0/0	0/0	245.78
Filtered 10kb	MinION	Canu/ Pilon	MiSeq	1448565	32.16	13	0.13	0.1	76.32	1596 + 18 part	54.73	0/0	0/0	1026.21
Filtered 10kb	MinION	Canu/ Pilon	IonTorrent	1458793	32.22	13	0.13	0.1	76.32	1596 + 18 part	66.89	0/0	0/0	283.75
Filtered 10kb	MinION	Flye/ Pilon	HiSeq	2063216	31.91	6	0.52	0.52	98.45	2026 + 12 part	81.08	0/0	0/0	497.98
Filtered 10kb	MinION	Flye/ Pilon	MiSeq	2062067	31.94	6	0.52	0.52	98.18	2016 + 18 part	60.81	0/0	0/0	1521.1
Filtered 10kb	MinION	Flye/ Pilon	IonTorrent	2078162	31.94	6	0.52	0.51	98.44	2028 + 10 part	79.73	0/0	0/0	466.21
Filtered 10kb	MinION	SPAdes	HiSeq	1860922	32.18	2	0.99	0.75	98.33	2028 + 1 part	93.24	0/1 (893647)	0/0	2.69
Filtered 10kb	MinION	SPAdes	MiSeq	1815757	32.26	43	0.05	0.05	95.56	1944 + 36 part	93.24	0/0	0/0	44.16
Filtered 10kb	MinION	SPAdes	IonTorrent	1897796	32.22	2	1.89	1.86	98.35	2025 + 4 part	93.24	0/0	0/0	8.55
Filtered 10kb	MinION	Unicycler	HiSeq	1861500	32.18	1	1.86	1.86	98.45	2031 + 1 part	93.24	0/0 (*)	0/0	2.52
Filtered 10kb	MinION	Unicycler	MiSeq	1838726	32.12	10	0.51	0.5	96.81	1975 + 8 part	92.57	0/0	0/0	175.29
Filtered 10kb	MinION	Unicycler	IonTorrent	1890758	32.16	1	1.89	1.89	100	2067 + 0 part	92.57	1/1 (1889361)	0/0	14.17

## Sheet: 12T0052
Preprocessing	Long read library	Assembler	Short read library	Total length (bp)	GC (%)	Contigs (>= 500 bp)	N50 (Mb)	NGA50 (Mb)	Genome covered (%)	Genomic features (Complete + partial)	Complete Busco (%)	True/all circular contigs – Canu (size)	True/all circular contigs – SPAdes (size)	Error (per 100 kb)
Original	PacBio	Canu/ Pilon	HiSeq	1939146	32.13	2	1.02	1.02	100	2066 + 1 part	93.24	0/1 (995244)	0/0	4.5
Original	PacBio	Canu	MiSeq	1939142	32.13	2	1.02	1.02	100	2066 + 1 part	93.24	0/1 (995243)	0/0	4.71
Original	PacBio	Canu	IonTorrent	1939144	32.13	2	1.02	1.02	100	2066 + 1 part	93.24	0/1 (995242)	0/0	4.6
Original	PacBio	Flye/ Pilon	HiSeq	1889766	32.15	2	0.99	0.99	99.94	2057 + 4 part	93.24	1/1 (1890876)	0/0	2.48
Original	PacBio	Flye	MiSeq	1890811	32.16	2	1	1	100	2065 + 2 part	93.24	1/1 (1890813)	0/0	5.87
Original	PacBio	Flye	IonTorrent	1890858	32.16	2	1	1	100	2065 + 2 part	93.24	1/1 (1890856)	0/0	3.44
Original	PacBio	SPAdes	HiSeq	1866872	32.22	1	1.87	1.87	98.73	2046 + 1 part	93.24	0/0	0/0	3.11
Original	PacBio	SPAdes	MiSeq	1828042	32.19	35	0.08	0.06	96.55	1961 + 20 part	93.24	0/0	0/0	31.22
Original	PacBio	SPAdes	IonTorrent	1890061	32.16	2	1	0.59	99.95	2062 + 3 part	91.89	0/2 (995210)	0/1 (895603)	7.41
Original	PacBio	Unicycler	HiSeq	1861494	32.18	1	1.86	1.86	98.45	2031 + 1 part	93.24	0/0	0/0	2.42
Original	PacBio	Unicycler	MiSeq	1911433	32.17	4	1.89	1.89	100	2067 + 0 part	93.24	1/1 (1891025)	1/1 (1891026)	10.63
Original	PacBio	Unicycler	IonTorrent	1861424	32.18	1	1.86	1.86	98.45	2031 + 1 part	92.57	0/0	0/0	7.25
Original	MinION	Canu/ Pilon	HiSeq	1859328	32.18	1	1.86	1.86	98.33	2027 + 4 part	92.57	0/0	0/0	26.09
Original	MinION	Canu	MiSeq	1850692	32.28	1	1.85	1.85	98.32	2027 + 4 part	63.51	0/0	0/0	389.05
Original	MinION	Canu	IonTorrent	1858162	32.2	1	1.86	1.86	98.34	2028 + 3 part	89.19	0/0	0/0	60.82
Original	MinION	Flye/ Pilon	HiSeq	2094570	31.52	5	1.89	1.89	99.86	2060 + 4 part	70.95	1/1 (1891045)	0/0	122.33
Original	MinION	Flye	MiSeq	2034035	31.13	4	1.91	1.91	99.94	2062 + 5 part	56.76	1/1 (1909138)	0/0	848.58
Original	MinION	Flye	IonTorrent	2034149	31.35	5	1.89	1.89	99.86	2059 + 5 part	68.24	1/1 (1891213)	0/0	176.99
Original	MinION	SPAdes	HiSeq	1866872	32.23	1	1.87	1.86	98.6	2043 + 2 part	93.24	0/0	0/0	3.11
Original	MinION	SPAdes	MiSeq	1820092	32.2	35	0.07	0.06	96.25	1952 + 21 part	93.24	0/0	0/0	17.8
Original	MinION	SPAdes	IonTorrent	1890059	32.16	2	1	0.59	99.95	2062 + 3 part	91.89	0/2 (994227)	0/0	7.51
Original	MinION	Unicycler	HiSeq	1861494	32.18	1	1.86	1.86	98.45	2031 + 1 part	93.24	0/0	0/0	2.42
Original	MinION	Unicycler	MiSeq	1817913	32.17	9	0.61	0.5	95.35	1919 + 33 part	92.57	0/0	0/0	106.31
Original	MinION	Unicycler	IonTorrent	1858537	32.18	1	1.86	1.73	98.3	2024 + 7 part	92.57	0/0	0/0	9.09
Subsampled	PacBio	Canu/ Pilon	HiSeq	1928824	32.12	3	1	1	100	2066 + 1 part	93.24	1/1 (1890839)	0/0	6.51
Subsampled	PacBio	Canu/ Pilon	MiSeq	1928626	32.12	3	1	1	100	2066 + 1 part	90.54	1/1 (1890655)	0/0	18.03
Subsampled	PacBio	Canu/ Pilon	IonTorrent	1928798	32.12	3	1	1	100	2066 + 1 part	92.57	1/1 (1890813)	0/0	7.99
Subsampled	PacBio	Flye/ Pilon	HiSeq	1890867	32.16	2	1	1	100	2065 + 2 part	93.24	1/1 (1890855)	0/0	3.43
Subsampled	PacBio	Flye/ Pilon	MiSeq	1890764	32.16	2	1	1	100	2065 + 2 part	92.57	1/1 (1890748)	0/0	9.2
Subsampled	PacBio	Flye/ Pilon	IonTorrent	1949107	32.13	2	1.02	1.02	100	2066 + 1 part	93.24	1/1 (1890835)	0/2 (995213)	20.41
Subsampled	PacBio	SPAdes	HiSeq	1889351	32.16	2	0.99	0.65	99.92	2062 + 2 part	93.24	0/2 (995198)	0/1 (995214)	2.86
Subsampled	PacBio	SPAdes	MiSeq	1824981	32.19	32	0.07	0.06	96.45	1955 + 23 part	93.24	0/0	0/0	13.71
Subsampled	PacBio	SPAdes	IonTorrent	1866778	32.22	1	1.87	1.87	98.73	2046 + 1 part	91.22	0/0	0/0	8.3
Subsampled	PacBio	Unicycler	HiSeq	1861501	32.18	1	1.86	1.86	98.45	2031 + 1 part	93.24	0/0	0/0	2.74
Subsampled	PacBio	Unicycler	MiSeq	1841211	32.18	3	0.96	0.96	97.04	1995 + 3 part	93.24	0/1 (995274)	0/0	16.79
Subsampled	PacBio	Unicycler	IonTorrent	1861416	32.18	1	1.86	1.86	98.45	2031 + 1 part	91.22	0/0	0/0	8.6
Subsampled	MinION	Canu/ Pilon	HiSeq	1828285	32.21	15	0.53	0.53	96.73	1985 + 21 part	87.16	0/0	0/0	64.96
Subsampled	MinION	Canu/ Pilon	MiSeq	1818317	32.29	15	0.52	0.52	96.72	1985 + 21 part	66.22	0/0	0/0	490.39
Subsampled	MinION	Canu/ Pilon	IonTorrent	1827444	32.22	15	0.52	0.52	96.73	1985 + 21 part	85.14	0/0	0/0	94.48
Subsampled	MinION	Flye/ Pilon	HiSeq	2085868	31.76	12	0.37	0.37	98.54	2027 + 9 part	68.24	0/0	0/0	212.58
Subsampled	MinION	Flye/ Pilon	MiSeq	2061212	31.63	11	0.41	0.41	98.45	2017 + 16 part	56.08	0/0	0/0	816.85
Subsampled	MinION	Flye/ Pilon	IonTorrent	2016214	32.06	12	0.4	0.4	98.42	2019 + 14 part	64.19	0/0	0/0	240.73
Subsampled	MinION	SPAdes	HiSeq	1889351	32.16	2	0.99	0.65	99.92	2062 + 2 part	93.24	0/2 (994239)	0/0	2.92
Subsampled	MinION	SPAdes	MiSeq	1823327	32.19	35	0.07	0.06	96.36	1953 + 24 part	93.24	0/0	0/0	23.26
Subsampled	MinION	SPAdes	IonTorrent	1867891	32.22	2	1.87	1.87	98.73	2046 + 1 part	91.22	0/0	0/0	8.73
Subsampled	MinION	Unicycler	HiSeq	1851900	32.19	2	1.01	1.01	97.94	2023 + 1 part	93.24	0/0	0/0	2.75
Subsampled	MinION	Unicycler	MiSeq	1806287	32.19	11	0.48	0.48	95.21	1931 + 15 part	92.57	0/0	0/0	148.81
Subsampled	MinION	Unicycler	IonTorrent	1851482	32.19	2	1.01	1.01	97.9	2020 + 4 part	91.22	0/0	0/0	14.64
Error-corrected	PacBio	Canu/ Pilon	HiSeq	1928876	32.12	3	1	1	100	2066 + 1 part	93.24	1/1 (1890849)	0/0	5.02
Error-corrected	PacBio	Canu/ Pilon	MiSeq	1928632	32.12	3	1	1	100	2066 + 1 part	89.86	1/1 (1890611)	0/0	20.73
Error-corrected	PacBio	Canu/ Pilon	IonTorrent	1928845	32.12	3	1	1	100	2066 + 1 part	92.57	1/1 (1890821)	0/0	6.87
Error-corrected	PacBio	Flye/ Pilon	HiSeq	1893569	32.16	3	1	1	100	2065 + 2 part	93.24	1/1 (1890821)	0/0	4.18
Error-corrected	PacBio	Flye/ Pilon	MiSeq	1893369	32.16	3	1	1	100	2065 + 2 part	90.54	1/1 (1890636)	0/0	15.71
Error-corrected	PacBio	Flye/ Pilon	IonTorrent	1893538	32.16	3	1	1	100	2065 + 2 part	92.57	1/1 (1890792)	0/0	5.98
Error-corrected	PacBio	SPAdes	HiSeq	1889351	32.16	2	0.99	0.65	99.92	2062 + 2 part	93.24	0/2 (995198)	0/1 (995214)	2.86
Error-corrected	PacBio	SPAdes	MiSeq	1826498	32.19	33	0.1	0.06	96.48	1955 + 23 part	93.24	0/0	0/0	10.96
Error-corrected	PacBio	SPAdes	IonTorrent	1866778	32.22	1	1.87	1.87	98.73	2046 + 1 part	91.22	0/0	0/0	8.3
Error-corrected	PacBio	Unicycler	HiSeq	1861501	32.18	1	1.86	1.86	98.45	2031 + 1 part	93.24	0/0	0/0	2.74
Error-corrected	PacBio	Unicycler	MiSeq	1836795	32.19	3	0.98	0.98	97.04	1994 + 4 part	93.24	0/0	0/0	5.99
Error-corrected	PacBio	Unicycler	IonTorrent	1861414	32.18	1	1.86	1.86	98.45	2031 + 1 part	91.22	0/0	0/0	8.38
Error-corrected	MinION	Canu/ Pilon	HiSeq	1827193	32.21	14	0.54	0.52	96.57	1983 + 19 part	87.84	0/0	0/0	64.62
Error-corrected	MinION	Canu/ Pilon	MiSeq	1817167	32.29	14	0.54	0.52	96.57	1983 + 19 part	65.54	0/0	0/0	494.97
Error-corrected	MinION	Canu/ Pilon	IonTorrent	1826347	32.22	14	0.54	0.52	96.57	1983 + 19 part	84.46	0/0	0/0	94.41
Error-corrected	MinION	Flye/ Pilon	HiSeq	1941347	32.13	14	0.4	0.4	98.03	2017 + 11 part	66.22	0/0	0/0	154.83
Error-corrected	MinION	Flye/ Pilon	MiSeq	1887131	32	15	0.4	0.4	97.55	2000 + 12 part	50.68	0/0	0/0	446.66
Error-corrected	MinION	Flye/ Pilon	IonTorrent	1860509	32.15	15	0.4	0.4	97.37	1994 + 13 part	62.16	0/0	0/0	154.91
Error-corrected	MinION	SPAdes	HiSeq	1857974	32.18	4	1.26	1.26	98.14	2022 + 3 part	93.24	0/0	0/0	3.07
Error-corrected	MinION	SPAdes	MiSeq	1818144	32.2	39	0.07	0.06	96.13	1944 + 30 part	93.24	0/0	0/0	17.44
Error-corrected	MinION	SPAdes	IonTorrent	1857833	32.19	4	1.26	1.26	98.26	2025 + 2 part	91.22	0/0	0/0	8.71
Error-corrected	MinION	Unicycler	HiSeq	1846932	32.2	12	0.52	0.52	97.68	2011 + 4 part	93.24	0/0	0/0	2.6
Error-corrected	MinION	Unicycler	MiSeq	1834096	32.25	20	0.48	0.17	96.53	1979 + 14 part	93.24	0/0	0/0	60.16
Error-corrected	MinION	Unicycler	IonTorrent	1846804	32.2	12	0.52	0.52	97.68	2011 + 4 part	91.22	0/0	0/0	10.77
Filtered 10kb	PacBio	Canu/ Pilon	HiSeq	1890307	32.16	2	1.59	1.59	99.97	2063 + 4 part	93.24	0/0	0/0	6.08
Filtered 10kb	PacBio	Canu/ Pilon	MiSeq	1889845	32.17	2	1.59	1.59	99.97	2063 + 4 part	88.51	0/0	0/0	39.99
Filtered 10kb	PacBio	Canu/ Pilon	IonTorrent	1890249	32.16	2	1.59	1.59	99.97	2063 + 4 part	91.89	0/0	0/0	10.05
Filtered 10kb	PacBio	Flye/ Pilon	HiSeq	1890548	32.15	2	1	1	99.99	2060 + 1 part	93.24	0/0	0/0	75.26
Filtered 10kb	PacBio	Flye/ Pilon	MiSeq	1890592	32.17	2	1	1	100	2065 + 2 part	89.86	1/1 (1890591)	0/0	23.37
Filtered 10kb	PacBio	Flye/ Pilon	IonTorrent	1890517	32.16	2	1	1	99.99	2060 + 1 part	92.57	1/1 (1890803)	0/0	77.64
Filtered 10kb	PacBio	SPAdes	HiSeq	1889351	32.16	2	0.99	0.65	99.92	2062 + 2 part	93.24	0/2 (995198)	0/1 (995214)	2.86
Filtered 10kb	PacBio	SPAdes	MiSeq	1824949	32.19	34	0.09	0.06	96.41	1954 + 23 part	93.24	0/0	0/0	13.17
Filtered 10kb	PacBio	SPAdes	IonTorrent	1866778	32.22	1	1.87	1.87	98.73	2046 + 1 part	91.22	0/0	0/0	8.3
Filtered 10kb	PacBio	Unicycler	HiSeq	1861501	32.18	1	1.86	1.86	98.45	2031 + 1 part	93.24	0/0	0/0	2.74
Filtered 10kb	PacBio	Unicycler	MiSeq	1843054	32.18	4	0.98	0.98	97.04	1994 + 4 part	93.24	0/0	0/0	31.23
Filtered 10kb	PacBio	Unicycler	IonTorrent	1861419	32.18	1	1.86	1.86	98.45	2031 + 1 part	91.22	0/0	0/0	8.76
Filtered 10kb	MinION	Canu/ Pilon	HiSeq	796628	31.94	19	0.08	NA	42.17	852 + 36 part	26.35	0/0 (*)	0/0 (*)	269.75
Filtered 10kb	MinION	Canu/ Pilon	MiSeq	789417	31.99	19	0.08	NA	42.16	851 + 37 part	13.51	0/0 (*)	0/0 (*)	1069
Filtered 10kb	MinION	Canu/ Pilon	IonTorrent	796141	31.96	19	0.08	NA	42.17	852 + 36 part	26.35	0/0 (*)	0/0 (*)	295.08
Filtered 10kb	MinION	Flye/ Pilon	HiSeq	1605538	32.78	18	0.12	0.09	77.61	1526 + 69 part	54.73	0/0	0/0	1240.13
Filtered 10kb	MinION	Flye/ Pilon	MiSeq	1608930	32.8	18	0.12	0.09	76.47	1498 + 74 part	45.27	0/0	0/0	2164.24
Filtered 10kb	MinION	Flye/ Pilon	IonTorrent	1604688	32.75	18	0.12	0.09	77.65	1524 + 70 part	53.38	0/0	0/0	1006.07
Filtered 10kb	MinION	SPAdes	HiSeq	1856383	32.19	4	0.6	0.6	97.81	2012 + 7 part	93.24	0/1 (894400)	0/0	2.42
Filtered 10kb	MinION	SPAdes	MiSeq	1812616	32.22	63	0.06	0.05	95.84	1929 + 45 part	93.24	0/0	0/0	29.64
Filtered 10kb	MinION	SPAdes	IonTorrent	1859519	32.19	3	1.02	1.01	98.07	2014 + 14 part	91.22	0/0	0/0	8.31
Filtered 10kb	MinION	Unicycler	HiSeq	1854900	32.19	5	1.01	1.01	98.1	2022 + 3 part	93.24	0/0	0/0	2.64
Filtered 10kb	MinION	Unicycler	MiSeq	1826957	32.23	19	0.35	0.35	95.5	1948 + 15 part	93.24	0/0	0/0	190.33
Filtered 10kb	MinION	Unicycler	IonTorrent	1854756	32.19	5	1.01	1.01	98.1	2022 + 3 part	91.22	0/0	0/0	11.1

## Sheet: 12T0058
Preprocessing	Long read library	Assembler	Short read library	Total length (bp)	GC (%)	Contigs (>= 500 bp)	N50 (Mb)	NGA50 (Mb)	Genome covered (%)	Genomic features (Complete + partial)	Complete Busco (%)	True/all circular contigs – Canu (size)	True/all circular contigs - SPAdes (size)	Errors (per 100 kb)
Original	PacBio	Canu/ Pilon	HiSeq	1945315	32.08	5	1.86	1.86	100	2073 + 1 part	93.92	0/0	0/0	8.71
Original	PacBio	Canu	MiSeq	1945314	32.08	5	1.86	1.86	100	2073 + 1 part	93.92	0/0	0/0	8.76
Original	PacBio	Canu	IonTorrent	1945310	32.08	5	1.86	1.86	100	2073 + 1 part	93.92	0/0	0/0	9.08
Original	PacBio	Flye/ Pilon	HiSeq	1894657	32.18	2	1	0.99	99.74	2065 + 3 part	93.92	0/1 (996612)	0/0	61.78
Original	PacBio	Flye	MiSeq	1952257	32.12	2	1.03	1.03	99.97	2072 + 2 part	93.92	0/1 (996598)	0/0	8.77
Original	PacBio	Flye	IonTorrent	1894675	32.18	2	1	0.99	99.74	2065 + 3 part	93.92	0/1 (996606)	0/0	64.37
Original	PacBio	SPAdes	HiSeq	1892634	32.16	2	1	0.65	99.92	2070 + 2 part	93.92	0/2 (996608)	0/2 (996609)	5.66
Original	PacBio	SPAdes	MiSeq	1823446	32.18	31	0.1	0.09	96.25	1967 + 23 part	93.92	0/0	0/0	36.21
Original	PacBio	SPAdes	IonTorrent	1870934	32.22	1	1.87	1.86	98.31	2031 + 21 part	93.24	0/0	0/0	10.69
Original	PacBio	Unicycler	HiSeq	1862835	32.17	5	0.97	0.97	98.35	2033 + 4 part	93.92	0/0	0/0	5.74
Original	PacBio	Unicycler	MiSeq	1861286	32.18	3	1.74	1.74	98.12	2030 + 3 part	93.92	0/0	0/0	15.07
Original	PacBio	Unicycler	IonTorrent	1864687	32.17	1	1.86	1.86	98.45	2038 + 1 part	91.89	0/0	0/0	11.85
Original	MinION	Canu/ Pilon	HiSeq	1967940	32.15	2	1.93	1.93	99.99	2072 + 2 part	93.24	0/0 (*)	0/0	51.22
Original	MinION	Canu	MiSeq	1961829	32.24	2	1.92	1.85	100	2073 + 1 part	73.65	1/1 (1887591)	0/0	309.27
Original	MinION	Canu	IonTorrent	1967143	32.17	2	1.93	1.85	100	2073 + 1 part	91.22	1/1 (1892701)	0/0	83.42
Original	MinION	Flye/ Pilon	HiSeq	1896571	32.12	2	1.9	1.9	100	2073 + 1 part	78.38	0/0 (*)	0/0	125.44
Original	MinION	Flye	MiSeq	1918726	31.75	1	1.92	1.92	100	2072 + 2 part	58.78	1/1 (1916373)	0/0	1031.39
Original	MinION	Flye	IonTorrent	1896978	32.11	1	1.9	1.9	99.95	2071 + 2 part	70.95	0/0 (*)	0/0	201.24
Original	MinION	SPAdes	HiSeq	1864120	32.18	2	1	0.78	98.16	2030 + 5 part	93.92	0/0	0/0	6.61
Original	MinION	SPAdes	MiSeq	1817057	32.2	33	0.09	0.08	95.93	1961 + 23 part	93.92	0/0	0/0	20.42
Original	MinION	SPAdes	IonTorrent	1876298	32.22	1	1.88	1.49	98.53	2043 + 10 part	93.24	1/1 (1876458)	0/0	11.36
Original	MinION	Unicycler	HiSeq	1894156	32.15	1	1.89	1.89	99.99	2072 + 2 part	93.92	0/0 (*)	0/0	5.75
Original	MinION	Unicycler	MiSeq	1864582	32.18	2	1.86	1.86	98.33	2033 + 3 part	93.24	1/1 (1892183)	0/0	43.91
Original	MinION	Unicycler	IonTorrent	1894056	32.16	1	1.89	1.89	99.99	2072 + 2 part	91.89	0/0 (*)	1/1 (1893806)	12.25
Subsampled	PacBio	Canu/ Pilon	HiSeq	1884729	32.18	1	1.88	1.88	99.5	2065 + 3 part	93.92	0/0	0/0	7.48
Subsampled	PacBio	Canu/ Pilon	MiSeq	1884067	32.19	1	1.88	1.88	99.48	2064 + 4 part	93.24	0/0	0/0	20.8
Subsampled	PacBio	Canu/ Pilon	IonTorrent	1884685	32.18	1	1.88	1.88	99.5	2065 + 3 part	93.92	0/0	0/0	10.08
Subsampled	PacBio	Flye/ Pilon	HiSeq	1951091	32.11	2	1.02	1.02	100	2073 + 1 part	93.92	0/1 (996587)	0/2 (996609)	23.18
Subsampled	PacBio	Flye/ Pilon	MiSeq	1951494	32.12	2	1.03	1.03	99.97	2072 + 2 part	93.92	0/1 (996564)	0/2 (996573)	25.77
Subsampled	PacBio	Flye/ Pilon	IonTorrent	1952286	32.13	2	1.03	1.02	100	2073 + 1 part	93.24	0/1 (996587)	0/2 (996598)	31.2
Subsampled	PacBio	SPAdes	HiSeq	1858971	32.13	3	0.97	0.97	98.14	2022 + 1 part	93.92	0/0	0/0	6.24
Subsampled	PacBio	SPAdes	MiSeq	1824790	32.19	33	0.09	0.07	95.88	1953 + 24 part	93.92	0/0	0/0	19.71
Subsampled	PacBio	SPAdes	IonTorrent	1865933	32.17	2	0.97	0.97	98.45	2037 + 2 part	93.24	0/1 (897473)	0/0	11.64
Subsampled	PacBio	Unicycler	HiSeq	1893317	32.16	1	1.89	1.89	99.96	2072 + 1 part	93.92	1/1 (1894104)	0/0	5.75
Subsampled	PacBio	Unicycler	MiSeq	1868160	32.18	3	1.86	0.99	98.15	2022 + 9 part	93.92	0/0	0/0	33.08
Subsampled	PacBio	Unicycler	IonTorrent	1862800	32.18	5	0.97	0.97	98.07	2019 + 3 part	92.57	0/0	0/0	12.11
Subsampled	MinION	Canu/ Pilon	HiSeq	1890371	32.15	2	1.89	1.89	99.64	2062 + 7 part	91.22	0/0 (*)	0/0	45.99
Subsampled	MinION	Canu/ Pilon	MiSeq	1880922	32.23	2	1.88	1.88	99.59	2058 + 11 part	69.59	0/0 (*)	0/0	406.76
Subsampled	MinION	Canu/ Pilon	IonTorrent	1889587	32.17	2	1.89	1.89	99.67	2061 + 8 part	87.84	0/0 (*)	0/0	87.25
Subsampled	MinION	Flye/ Pilon	HiSeq	1973726	31.48	5	1.9	1.9	99.96	2070 + 4 part	77.7	0/0 (*)	0/0	161.93
Subsampled	MinION	Flye/ Pilon	MiSeq	1994733	31.12	7	1.92	1.92	99.96	2071 + 3 part	63.51	1/1 (1913330)	0/0	971.24
Subsampled	MinION	Flye/ Pilon	IonTorrent	1971041	31.65	5	1.9	1.9	99.96	2070 + 4 part	68.24	0/0	0/0	219.82
Subsampled	MinION	SPAdes	HiSeq	1893353	32.17	1	1.89	1.86	98.42	2037 + 1 part	93.92	0/0 (*)	0/0	6.55
Subsampled	MinION	SPAdes	MiSeq	1816364	32.19	36	0.09	0.07	95.73	1951 + 25 part	93.92	0/0	0/0	25.31
Subsampled	MinION	SPAdes	IonTorrent	1896305	32.18	3	1	0.54	98.01	2017 + 17 part	93.24	0/1 (995140)	0/0	11.42
Subsampled	MinION	Unicycler	HiSeq	1894156	32.16	1	1.89	1.89	99.99	2072 + 2 part	93.92	1/1 (1893448)	0/0	5.75
Subsampled	MinION	Unicycler	MiSeq	1893460	32.16	2	1.89	1.89	99.88	2069 + 4 part	93.92	1/1 (1892258)	0/0	95.78
Subsampled	MinION	Unicycler	IonTorrent	1894069	32.16	1	1.89	1.89	99.99	2072 + 2 part	92.57	1/1 (1893364)	0/0	12.51
Error-corrected	PacBio	Canu/ Pilon	HiSeq	1918464	32.19	12	0.23	0.23	98.28	2036 + 11 part	92.57	0/1 (897499)	0/0	33.3
Error-corrected	PacBio	Canu/ Pilon	MiSeq	1918145	32.19	12	0.23	0.23	98.28	2036 + 11 part	87.16	0/1 (897347)	0/0	75.96
Error-corrected	PacBio	Canu/ Pilon	IonTorrent	1918403	32.19	12	0.23	0.23	98.28	2036 + 11 part	91.89	0/1 (897474)	0/0	38.89
Error-corrected	PacBio	Flye/ Pilon	HiSeq	1841047	32.17	10	0.26	0.26	97	2006 + 8 part	91.89	0/0	0/0	9.8
Error-corrected	PacBio	Flye/ Pilon	MiSeq	1837186	32.17	10	0.26	0.26	96.81	2002 + 9 part	87.16	0/0	0/0	41.23
Error-corrected	PacBio	Flye/ Pilon	IonTorrent	1837913	32.17	10	0.26	0.26	96.83	2003 + 8 part	91.22	0/0	0/0	13.96
Error-corrected	PacBio	SPAdes	HiSeq	1870148	32.21	1	1.87	1.87	98.73	2053 + 1 part	93.92	0/0	0/0	6.58
Error-corrected	PacBio	SPAdes	MiSeq	1817264	32.19	34	0.09	0.07	95.92	1954 + 24 part	93.92	0/0	0/0	15.64
Error-corrected	PacBio	SPAdes	IonTorrent	1863930	32.17	2	1.54	1.54	98.37	2034 + 2 part	93.24	0/0	0/0	11.65
Error-corrected	PacBio	Unicycler	HiSeq	1892249	32.16	4	1	0.63	99.62	2053 + 4 part	93.92	0/0	0/0	5.82
Error-corrected	PacBio	Unicycler	MiSeq	1859250	32.21	10	0.55	0.55	97.38	2003 + 6 part	93.92	0/0	0/1 (618101)	12.25
Error-corrected	PacBio	Unicycler	IonTorrent	1892261	32.16	4	1	0.63	98.4	2036 + 2 part	92.57	0/0	0/0	12.18
Error-corrected	MinION	Canu/ Pilon	HiSeq	1890380	32.15	2	1.89	1.89	99.64	2062 + 7 part	91.22	0/0 (*)	0/0	46.68
Error-corrected	MinION	Canu/ Pilon	MiSeq	1880896	32.23	2	1.88	1.88	99.59	2058 + 11 part	69.59	0/0 (*)	0/0	406.87
Error-corrected	MinION	Canu/ Pilon	IonTorrent	1889575	32.17	2	1.89	1.89	99.67	2061 + 8 part	87.84	0/0 (*)	0/0	87.51
Error-corrected	MinION	Flye/ Pilon	HiSeq	1900705	32.15	3	1.89	1.89	100	2072 + 2 part	66.89	0/0 (*)	0/0	118.89
Error-corrected	MinION	Flye/ Pilon	MiSeq	1913359	31.99	2	1.91	1.9	100	2072 + 2 part	59.46	0/0	0/0	485.65
Error-corrected	MinION	Flye/ Pilon	IonTorrent	1894384	32.16	1	1.89	1.89	100	2072 + 2 part	60.81	0/0 (*)	0/0	153.69
Error-corrected	MinION	SPAdes	HiSeq	1893353	32.17	1	1.89	1.86	98.42	2037 + 1 part	93.92	0/0 (*)	0/0	6.55
Error-corrected	MinION	SPAdes	MiSeq	1818512	32.19	36	0.08	0.06	95.84	1952 + 26 part	93.92	0/0	0/0	20.93
Error-corrected	MinION	SPAdes	IonTorrent	1894159	32.17	1	1.89	1.86	98.45	2036 + 3 part	93.24	1/1 (1893014)	0/0	11.69
Error-corrected	MinION	Unicycler	HiSeq	1894156	32.16	1	1.89	1.89	99.99	2072 + 2 part	93.92	1/1 (1893448)	0/0	5.75
Error-corrected	MinION	Unicycler	MiSeq	1864995	32.19	5	1.26	1.26	98.19	2029 + 5 part	93.92	1/1 (1890062)	0/0	45.48
Error-corrected	MinION	Unicycler	IonTorrent	1894062	32.16	1	1.89	1.89	99.99	2072 + 2 part	92.57	1/1 (1893358)	0/0	12.84
Filtered 10kb	PacBio	Canu/ Pilon	HiSeq	1928263	32.11	2	1.9	1.12	100	2073 + 1 part	93.92	0/0	0/0	11.45
Filtered 10kb	PacBio	Canu/ Pilon	MiSeq	1928106	32.11	2	1.9	1.12	100	2073 + 1 part	91.89	0/0	0/0	21.48
Filtered 10kb	PacBio	Canu/ Pilon	IonTorrent	1928233	32.11	2	1.9	1.12	100	2073 + 1 part	93.92	0/0	0/0	13.24
Filtered 10kb	PacBio	Flye/ Pilon	HiSeq	1950362	32.12	2	1.02	1.02	100	2073 + 1 part	93.92	0/1 (996584)	0/0	51.27
Filtered 10kb	PacBio	Flye/ Pilon	MiSeq	1892244	32.16	2	1	1	99.87	2068 + 4 part	93.92	0/1 (996536)	0/0	77.18
Filtered 10kb	PacBio	Flye/ Pilon	IonTorrent	1943867	32.09	2	1.02	1.02	100	2073 + 1 part	93.92	0/1 (996565)	0/0	45.35
Filtered 10kb	PacBio	SPAdes	HiSeq	1870149	32.21	1	1.87	1.87	98.73	2053 + 1 part	93.92	0/0	0/0	6.53
Filtered 10kb	PacBio	SPAdes	MiSeq	1819236	32.19	34	0.09	0.07	95.94	1952 + 26 part	93.92	0/0	0/0	18.05
Filtered 10kb	PacBio	SPAdes	IonTorrent	1894361	32.16	2	1	0.57	99.95	2070 + 2 part	93.24	0/2 (996520)	0/2 (996525)	11.41
Filtered 10kb	PacBio	Unicycler	HiSeq	1862902	32.17	5	0.97	0.97	98.07	2019 + 3 part	93.92	0/0	0/0	5.81
Filtered 10kb	PacBio	Unicycler	MiSeq	1869838	32.17	4	1	0.97	98.44	2035 + 4 part	93.92	0/0	0/0	15.39
Filtered 10kb	PacBio	Unicycler	IonTorrent	1862800	32.18	5	0.97	0.97	98.07	2019 + 3 part	92.57	0/0	0/0	12.06
Filtered 10kb	MinION	Canu/ Pilon	HiSeq	1935263	32.16	1	1.94	1.86	100	2073 + 1 part	93.24	1/1 (1893385)	0/0	47.56
Filtered 10kb	MinION	Canu/ Pilon	MiSeq	1928400	32.24	1	1.93	1.86	100	2073 + 1 part	74.32	1/1 (1886586)	0/0	334.24
Filtered 10kb	MinION	Canu/ Pilon	IonTorrent	1934050	32.17	1	1.93	1.93	99.99	2072 + 2 part	89.86	1/1 (1892136)	0/0	85.17
Filtered 10kb	MinION	Flye/ Pilon	HiSeq	1896136	32.13	1	1.9	1.9	99.95	2070 + 3 part	79.05	0/0	0/0	140.97
Filtered 10kb	MinION	Flye/ Pilon	MiSeq	1916562	31.79	1	1.92	1.92	99.95	2070 + 3 part	63.51	0/0	0/0	978.26
Filtered 10kb	MinION	Flye/ Pilon	IonTorrent	1896963	32.11	1	1.9	1.9	99.95	2071 + 2 part	74.32	1/1 (1893963)	0/0	205.72
Filtered 10kb	MinION	SPAdes	HiSeq	1893353	32.17	1	1.89	1.86	98.42	2037 + 1 part	93.92	0/0 (*)	0/0	6.55
Filtered 10kb	MinION	SPAdes	MiSeq	1820814	32.2	39	0.08	0.06	95.65	1945 + 26 part	93.92	0/0	0/0	23.18
Filtered 10kb	MinION	SPAdes	IonTorrent	1894102	32.17	1	1.89	1.86	98.37	2032 + 7 part	93.24	1/1 (1892674)	0/0	11.59
Filtered 10kb	MinION	Unicycler	HiSeq	1894156	32.16	1	1.89	1.89	99.99	2072 + 2 part	93.92	1/1 (1893448)	0/0	5.75
Filtered 10kb	MinION	Unicycler	MiSeq	1868147	32.18	4	1.86	1.86	98.39	2034 + 4 part	93.92	1/1 (1892419)	0/0	43.73
Filtered 10kb	MinION	Unicycler	IonTorrent	1894069	32.16	1	1.89	1.89	99.99	2072 + 2 part	92.57	1/1 (1893365)	0/0	12.36
